# Supplementary material for: Phylogenetic analysis of H5N1 influenza viruses isolated from dairy cattle in Texas in December 2024
Source: J Virol. 2025 Jul 8;99(8):e00580-25. doi: 10.1128/jvi.00580-25 (PMC12363181; doi:10.1128/jvi.00580-25)
Supplement: Table S1 — Bovine H5N1 viruses isolated from milk samples collected in Texas, December 2024. [file jvi.00580-25-s0003.xlsx]

## Sheet: Table 1
Suppl. Table 1. Bovine H5N1 viruses isolated from milk samples collected in Texas, December 2024
Sample Collection Date	Source	State	Sample Type	Sender Sample Name	Virus Isolate Name
2024-12-06	Texas A&M Veterinary Medical Diagnostic Laboratory	TX	Composite pen milk	A243460207-19	No virus isolated
2024-12-13			Composite Pen Milk	A243460207-20	No virus isolated
2024-12-13			Composite Pen Milk	A243460207-21	A/dairy cow/Texas/MILK-A243460207-21/2024_MDCK P1
2024-12-13			Composite Pen Milk	A243460207-21	A/dairy cow/Texas/MILK-A243460207-21/2024_Egg P1
2024-12-13			Composite Pen Milk	A243460207-22	A/dairy cow/Texas/MILK-A243460207-22/2024_MDCK P1
2024-12-13			Composite Pen Milk	A243460207-22	A/dairy cow/Texas/MILK-A243460207-22/2024_Egg P1
2024-12-13			Composite Pen Milk	A243460207-23	A/dairy cow/Texas/MILK-A243460207-23/2024_MDCK P1
2024-12-13			Composite Pen Milk	A243460207-23	A/dairy cow/Texas/MILK-A243460207-23/2024_Egg P1
2024-12-13			Composite Pen Milk	A243460207-24	A/dairy cow/Texas/MILK-A243460207-24/2024_MDCK P1
2024-12-13			Composite Pen Milk	A243460207-24	A/dairy cow/Texas/MILK-A243460207-24/2024_Egg P1
2024-12-13			Composite Pen Milk	A243460207-25	A/dairy cow/Texas/MILK-A243460207-25/2024_MDCK P1
2024-12-13			Composite Pen Milk	A243460207-25	A/dairy cow/Texas/MILK-A243460207-25/2024_Egg P1
2024-12-13			Composite Pen Milk	A243460207-26	No virus isolated
2024-12-13			Composite Pen Milk	A243460207-27	A/dairy cow/Texas/MILK-A243460207-27/2024_MDCK P1
2024-12-13			Composite Pen Milk	A243460207-27	A/dairy cow/Texas/MILK-A243460207-27/2024_Egg P1
2024-12-13			Composite Pen Milk	A243460207-28	A/dairy cow/Texas/MILK-A243460207-28/2024_MDCK P1
2024-12-13			Composite Pen Milk	A243460207-28	A/dairy cow/Texas/MILK-A243460207-28/2024_Egg P1
2024-12-13			Composite Pen Milk	A243460207-29	A/dairy cow/Texas/MILK-A243460207-29/2024_MDCK P1
2024-12-13			Composite Pen Milk	A243460207-29	A/dairy cow/Texas/MILK-A243460207-29/2024_Egg P1
2024-12-13			Composite Pen Milk	A243460207-30	A/dairy cow/Texas/MILK-A243460207-30/2024_MDCK P1
2024-12-13			Composite Pen Milk	A243460207-30	A/dairy cow/Texas/MILK-A243460207-30/2024_Egg P1
2024-12-13			Composite Pen Milk	A243460207-31	A/dairy cow/Texas/MILK-A243460207-31/2024_MDCK P1
2024-12-13			Composite Pen Milk	A243460207-31	A/dairy cow/Texas/MILK-A243460207-31/2024_Egg P1
2024-12-13			Composite Pen Milk	A243460207-32	A/dairy cow/Texas/MILK-A243460207-32/2024_MDCK P1
2024-12-13			Composite Pen Milk	A243460207-32	A/dairy cow/Texas/MILK-A243460207-32/2024_Egg P1
2024-12-13			Composite Pen Milk	A243460207-33	No virus isolated
2024-12-13			Composite Pen Milk	A243460207-34	No virus isolated
2024-12-08	Texas A&M Veterinary Medical Diagnostic Laboratory	TX	Milk from healthy cows	A243530643-1	No virus isolated
2024-12-19	Texas A&M Veterinary Medical Diagnostic Laboratory		Milk from healthy cows	A243530643-2	A/dairy cow/Texas/MILK-A243530643-2/2024_MDCK P1
2024-12-19	Texas A&M Veterinary Medical Diagnostic Laboratory		Milk from healthy cows	A243530643-2	A/dairy cow/Texas/MILK-A243530643-2/2024_Egg P1
2024-12-19	Texas A&M Veterinary Medical Diagnostic Laboratory		Milk from healthy cows	A243530643-3	No virus isolated
2024-12-19	Texas A&M Veterinary Medical Diagnostic Laboratory		Milk from healthy cows	A243530643-4	No virus isolated
2024-12-19	Texas A&M Veterinary Medical Diagnostic Laboratory		Milk from healthy cows	A243530643-5	No virus isolated
2024-12-19	Texas A&M Veterinary Medical Diagnostic Laboratory		Milk from healthy cows	A243530643-6	No virus isolated
2024-12-19	Texas A&M Veterinary Medical Diagnostic Laboratory		Milk from healthy cows	A243530643-7	No virus isolated
2024-12-19	Texas A&M Veterinary Medical Diagnostic Laboratory		Milk from healthy cows	A243530643-8	No virus isolated
2024-12-19	Texas A&M Veterinary Medical Diagnostic Laboratory		Milk from healthy cows	A243530643-9	No virus isolated
2024-12-19	Texas A&M Veterinary Medical Diagnostic Laboratory		Milk from healthy cows	A243530643-10	No virus isolated
2024-12-19	Texas A&M Veterinary Medical Diagnostic Laboratory		Milk from sick cows	A243530643-11	No virus isolated
2024-12-19	Texas A&M Veterinary Medical Diagnostic Laboratory		Milk from sick cows	A243530643-12	A/dairy cow/Texas/MILK-A243530643-12/2024_MDCK P1
2024-12-19	Texas A&M Veterinary Medical Diagnostic Laboratory		Milk from sick cows	A243530643-12	A/dairy cow/Texas/MILK-A243530643-12/2024_Egg P1
2024-12-19	Texas A&M Veterinary Medical Diagnostic Laboratory		Milk from sick cows	A243530643-13	A/dairy cow/Texas/MILK-A243530643-13/2024_MDCK P1
2024-12-19	Texas A&M Veterinary Medical Diagnostic Laboratory		Milk from sick cows	A243530643-13	A/dairy cow/Texas/MILK-A243530643-13/2024_Egg P1
2024-12-19	Texas A&M Veterinary Medical Diagnostic Laboratory		Milk from sick cows	A243530643-14	No virus isolated
2024-12-19	Texas A&M Veterinary Medical Diagnostic Laboratory		Milk from sick cows	A243530643-15	A/dairy cow/Texas/MILK-A243530643-15/2024_MDCK P1
2024-12-19	Texas A&M Veterinary Medical Diagnostic Laboratory		Milk from sick cows	A243530643-15	A/dairy cow/Texas/MILK-A243530643-15/2024_Egg P1
2024-12-19	Texas A&M Veterinary Medical Diagnostic Laboratory		Milk from sick cows	A243530643-16	A/dairy cow/Texas/MILK-A243530643-16/2024_MDCK P1
2024-12-19	Texas A&M Veterinary Medical Diagnostic Laboratory		Milk from sick cows	A243530643-16	A/dairy cow/Texas/MILK-A243530643-16/2024_Egg P1
2024-12-19	Texas A&M Veterinary Medical Diagnostic Laboratory		Milk from sick cows	A243530643-17	A/dairy cow/Texas/MILK-A243530643-17/2024_MDCK P1
2024-12-19	Texas A&M Veterinary Medical Diagnostic Laboratory		Milk from sick cows	A243530643-17	A/dairy cow/Texas/MILK-A243530643-17/2024_Egg P1
2024-12-19	Texas A&M Veterinary Medical Diagnostic Laboratory		Milk from sick cows	A243530643-18	A/dairy cow/Texas/MILK-A243530643-18/2024_MDCK P1
2024-12-19	Texas A&M Veterinary Medical Diagnostic Laboratory		Milk from sick cows	A243530643-18	A/dairy cow/Texas/MILK-A243530643-18/2024_Egg P1
2024-12-19	Texas A&M Veterinary Medical Diagnostic Laboratory		Milk from sick cows	A243530643-19	No virus isolated
2024-12-19	Texas A&M Veterinary Medical Diagnostic Laboratory		Milk from sick cows	A243530643-20	A/dairy cow/Texas/MILK-A243530643-20/2024_MDCK P1
2024-12-19	Texas A&M Veterinary Medical Diagnostic Laboratory		Milk from sick cows	A243530643-20	A/dairy cow/Texas/MILK-A243530643-20/2024_Egg P1
2024-12-19	Texas A&M Veterinary Medical Diagnostic Laboratory		Milk from sick cows	A243530643-21	A/dairy cow/Texas/MILK-A243530643-21/2024_MDCK P1
2024-12-19	Texas A&M Veterinary Medical Diagnostic Laboratory		Milk from sick cows	A243530643-21	A/dairy cow/Texas/MILK-A243530643-21/2024_Egg P1
2024-12-19	Texas A&M Veterinary Medical Diagnostic Laboratory		Milk from sick cows	A243530643-22	A/dairy cow/Texas/MILK-A243530643-22/2024_MDCK P1
2024-12-19	Texas A&M Veterinary Medical Diagnostic Laboratory		Milk from sick cows	A243530643-22	A/dairy cow/Texas/MILK-A243530643-22/2024_Egg P1
