# Supplementary material for: Phylogenetic analysis of H5N1 influenza viruses isolated from dairy cattle in Texas in December 2024
Source: J Virol. 2025 Jul 8;99(8):e00580-25. doi: 10.1128/jvi.00580-25 (PMC12363181; doi:10.1128/jvi.00580-25)
Supplement: Table S2 — Originating laboratories and the submitting laboratories where genetic sequence data originated. [file jvi.00580-25-s0004.xlsx]

## Sheet: GISAID_Acknowledgement
Suppl. Table 2
We gratefully acknowledge the following Authors from the Originating laboratories responsible for obtaining the specimens and the Submitting laboratories where genetic sequence data were generated and shared via the GISAID Initiative, on which this research is based
All submitters of data may be contacted directly via www.gisaid.org
Isolate_Name	Isolate_Id	Collection_Date	Originating_Lab	Submitting_Lab	Authors
A/cat/USA/001350-001/2025	EPI_ISL_19705446	2025	USDA, APHIS, Veterinary Services, Diagnostic Virology Laboratory, National Veterinary Services Laboratories		Thao-Quyen Nguyen, Carl Hutter, Alexey Markin, Megan Thomas, Kristina Lantz, Mary Lea Killian, Garrett M. Janzen, Sriram Vijendran, Sanket Wagle, Blake Inderski, Drew R. Magstadt, Ganwu Li, Diego G. Die, Elisha Anna Frye, Kiril M. Dimitrov, Amy K. Swinford, Alexis C. Thompson, Kevin R. Snevik, David L. Suarez, Erica Spackman, Steven M. Lakin, Sara C.Ahola, Kammy R. Johnson, Amy L. Baker, Suelee R…
A/cat/USA/001352-001/2025	EPI_ISL_19705416	2025	USDA, APHIS, Veterinary Services, Diagnostic Virology Laboratory, National Veterinary Services Laboratories		Thao-Quyen Nguyen, Carl Hutter, Alexey Markin, Megan Thomas, Kristina Lantz, Mary Lea Killian, Garrett M. Janzen, Sriram Vijendran, Sanket Wagle, Blake Inderski, Drew R. Magstadt, Ganwu Li, Diego G. Die, Elisha Anna Frye, Kiril M. Dimitrov, Amy K. Swinford, Alexis C. Thompson, Kevin R. Snevik, David L. Suarez, Erica Spackman, Steven M. Lakin, Sara C.Ahola, Kammy R. Johnson, Amy L. Baker, Suelee R…
A/cat/California/038279-001/2024	EPI_ISL_19645032	2024-12-06	USDA, APHIS, Veterinary Services, Diagnostic Virology Laboratory, National Veterinary Services Laboratories		Thao-Quyen Nguyen, Carl Hutter, Alexey Markin, Megan Thomas, Kristina Lantz, Mary Lea Killian, Garrett M. Janzen, Sriram Vijendran, Sanket Wagle, Blake Inderski, Drew R. Magstadt, Ganwu Li, Diego G. Die, Elisha Anna Frye, Kiril M. Dimitrov, Amy K. Swinford, Alexis C. Thompson, Kevin R. Snevik, David L. Suarez, Erica Spackman, Steven M. Lakin, Sara C.Ahola, Kammy R. Johnson, Amy L. Baker, Suelee R…
A/cat/Colorado/24-021510-002/2024	EPI_ISL_19338963	2024-07-24	USDA, APHIS, Veterinary Services, Diagnostic Virology Laboratory, National Veterinary Services Laboratories		Aufderhar,M., Franzen,K., Killian,M.L., Lantz,K., Stuber,T., Hicks,J., Norris,C. and Lakin,S.
A/cat/Colorado/24-021510-001/2024	EPI_ISL_19338775	2024-07-24	USDA, APHIS, Veterinary Services, Diagnostic Virology Laboratory, National Veterinary Services Laboratories		Aufderhar,M., Franzen,K., Killian,M.L., Lantz,K., Stuber,T., Hicks,J., Norris,C. and Lakin,S.
A/cat/Colorado/24-020717-001/2024	EPI_ISL_19326261	2024-07-12	USDA, APHIS, Veterinary Services, Diagnostic Virology Laboratory, National Veterinary Services Laboratories		Aufderhar,M., Franzen,K., Killian,M.L., Lantz,K., Stuber,T., Hicks,J., Norris,C. and Lakin,S.
A/cat/Colorado/24-020793-001/2024	EPI_ISL_19307266	2024-07-16	USDA, APHIS, Veterinary Services, Diagnostic Virology Laboratory, National Veterinary Services Laboratories		Aufderhar,M., Franzen,K., Killian,M.L., Lantz,K., Stuber,T., Hicks,J., Norris,C. and Lakin,S.
A/cat/Colorado/24-020794-001/2024	EPI_ISL_19307265	2024-07-14	USDA, APHIS, Veterinary Services, Diagnostic Virology Laboratory, National Veterinary Services Laboratories		Aufderhar,M., Franzen,K., Killian,M.L., Lantz,K., Stuber,T., Hicks,J., Norris,C. and Lakin,S.
A/cat/Minnesota/24-018452-002/2024	EPI_ISL_19260344	2024-06-10	USDA, APHIS, Veterinary Services, Diagnostic Virology Laboratory, National Veterinary Services Laboratories		Aufderhar,M., Franzen,K., Killian,M.L., Lantz,K., Stuber,T., Hicks,J., Norris,C. and Lakin,S.
A/cat/Colorado/24-016313-001/2024	EPI_ISL_19228630	2024-05-25	USDA, APHIS, Veterinary Services, Diagnostic Virology Laboratory, National Veterinary Services Laboratories		Aufderhar,M., Franzen,K., Killian,M.L., Lantz,K., Stuber,T., Hicks,J., Norris,C. and Lakin,S.
A/feline/Texas/24-009311-002/2024	EPI_ISL_19228234	2024-03-19	USDA, APHIS, Veterinary Services, Diagnostic Virology Laboratory, National Veterinary Services Laboratories		Aufderhar,M., Franzen,K., Killian,M., Lantz,K., Stuber,T., Hicks,J., Norris,C. and Lakin,S.
A/cat/USA/24-011659-003/2024	EPI_ISL_19228196	2024-04-18	USDA, APHIS, Veterinary Services, Diagnostic Virology Laboratory, National Veterinary Services Laboratories		Aufderhar,M., Franzen,K., Killian,M., Lantz,K., Stuber,T., Hicks,J., Norris,C. and Lakin,S.
A/cat/USA/24-011659-004/2024	EPI_ISL_19228195	2024-04-18	USDA, APHIS, Veterinary Services, Diagnostic Virology Laboratory, National Veterinary Services Laboratories		Aufderhar,M., Franzen,K., Killian,M., Lantz,K., Stuber,T., Hicks,J., Norris,C. and Lakin,S.
A/cat/USA/24-011797-001/2024	EPI_ISL_19228194	2024-04-19	USDA, APHIS, Veterinary Services, Diagnostic Virology Laboratory, National Veterinary Services Laboratories		Aufderhar,M., Franzen,K., Killian,M., Lantz,K., Stuber,T., Hicks,J., Norris,C. and Lakin,S.
A/cat/Minnesota/24-011518-002/2024	EPI_ISL_19227513	2024-04-15	USDA, APHIS, Veterinary Services, Diagnostic Virology Laboratory, National Veterinary Services Laboratories		Aufderhar,M., Franzen,K., Killian,M., Lantz,K., Stuber,T., Hicks,J., Norris,C. and Lakin,S.
A/cat/South Dakota/24-011929-002/2024	EPI_ISL_19227510	2024-04-19	USDA, APHIS, Veterinary Services, Diagnostic Virology Laboratory, National Veterinary Services Laboratories		Norris,C., Tod,S., Jessica,H., Matthew,A., Kerrie,F., Mary,K., Steven,L. and Kris,L.
A/cat/USA/24-012168-001/2024	EPI_ISL_19227507	2024-04-19	USDA, APHIS, Veterinary Services, Diagnostic Virology Laboratory, National Veterinary Services Laboratories		Aufderhar,M., Franzen,K., Killian,M., Lantz,K., Stuber,T., Hicks,J., Norris,C. and Lakin,S.
A/cat/USA/24-012168-002/2024	EPI_ISL_19227506	2024-04-19	USDA, APHIS, Veterinary Services, Diagnostic Virology Laboratory, National Veterinary Services Laboratories		Aufderhar,M., Franzen,K., Killian,M., Lantz,K., Stuber,T., Hicks,J., Norris,C. and Lakin,S.
A/cat/USA/24-011797-002/2024	EPI_ISL_19227456	2024-04-19	USDA, APHIS, Veterinary Services, Diagnostic Virology Laboratory, National Veterinary Services Laboratories		Aufderhar,M., Franzen,K., Killian,M., Lantz,K., Stuber,T., Hicks,J., Norris,C. and Lakin,S.
A/cat/New Mexico/24-012046-001/2024	EPI_ISL_19227454	2024-04-17	USDA, APHIS, Veterinary Services, Diagnostic Virology Laboratory, National Veterinary Services Laboratories		Aufderhar,M., Franzen,K., Killian,M.L., Lantz,K., Stuber,T., Hicks,J., Norris,C. and Lakin,S.
A/cat/New Mexico/24-012046-002/2024	EPI_ISL_19227443	2024-04-17	USDA, APHIS, Veterinary Services, Diagnostic Virology Laboratory, National Veterinary Services Laboratories		Aufderhar,M., Franzen,K., Killian,M.L., Lantz,K., Stuber,T., Hicks,J., Norris,C. and Lakin,S.
A/cat/New Mexico/24-012046-003/2024	EPI_ISL_19227432	2024-04-17	USDA, APHIS, Veterinary Services, Diagnostic Virology Laboratory, National Veterinary Services Laboratories		Aufderhar,M., Franzen,K., Killian,M.L., Lantz,K., Stuber,T., Hicks,J., Norris,C. and Lakin,S.
A/cat/New Mexico/24-012046-004/2024	EPI_ISL_19227431	2024-04-17	USDA, APHIS, Veterinary Services, Diagnostic Virology Laboratory, National Veterinary Services Laboratories		Aufderhar,M., Franzen,K., Killian,M.L., Lantz,K., Stuber,T., Hicks,J., Norris,C. and Lakin,S.
A/cat/South Dakota/24-012039-001/2024	EPI_ISL_19227430	2024-04-19	USDA, APHIS, Veterinary Services, Diagnostic Virology Laboratory, National Veterinary Services Laboratories		Norris,C., Tod,S., Jessica,H., Matthew,A., Kerrie,F., Mary,K., Steven,L. and Kris,L.
A/cat/Michigan/24-015040-001/2024	EPI_ISL_19227376	2024-05-17	USDA, APHIS, Veterinary Services, Diagnostic Virology Laboratory, National Veterinary Services Laboratories		Aufderhar,M., Franzen,K., Killian,M.L., Lantz,K., Stuber,T., Hicks,J., Norris,C. and Lakin,S.
A/cat/Michigan/24-015043-001/2024	EPI_ISL_19227366	2024-05-20	USDA, APHIS, Veterinary Services, Diagnostic Virology Laboratory, National Veterinary Services Laboratories		Aufderhar,M., Franzen,K., Killian,M.L., Lantz,K., Stuber,T., Hicks,J., Norris,C. and Lakin,S.
A/cat/Michigan/24-015309-001/2024	EPI_ISL_19227332	2024-05-23	USDA, APHIS, Veterinary Services, Diagnostic Virology Laboratory, National Veterinary Services Laboratories		Aufderhar,M., Franzen,K., Killian,M.L., Lantz,K., Stuber,T., Hicks,J., Norris,C. and Lakin,S.
A/cat/Idaho/24-015315-001/2024	EPI_ISL_19227331	2024-05-23	USDA, APHIS, Veterinary Services, Diagnostic Virology Laboratory, National Veterinary Services Laboratories		Aufderhar,M., Franzen,K., Killian,M.L., Lantz,K., Stuber,T., Hicks,J., Norris,C. and Lakin,S.
A/alpaca/Idaho/24-014328-008/2024	EPI_ISL_19228645	2024-05-15	USDA, APHIS, Veterinary Services, Diagnostic Virology Laboratory, National Veterinary Services Laboratories		Aufderhar,M., Franzen,K., Killian,M.L., Lantz,K., Stuber,T., Hicks,J., Norris,C. and Lakin,S.
A/alpaca/Idaho/24-014328-011/2024	EPI_ISL_19228644	2024-05-15	USDA, APHIS, Veterinary Services, Diagnostic Virology Laboratory, National Veterinary Services Laboratories		Aufderhar,M., Franzen,K., Killian,M.L., Lantz,K., Stuber,T., Hicks,J., Norris,C. and Lakin,S.
A/California/216/2024	EPI_ISL_19660248	2024-12-10	California Department of Health Services	Centers for Disease Control and Prevention	Monilar, Blanca; Wright, Chelsea; Guevara, Hugo; Pan, Chao-Yang; Morales, Christina; Wadford, Debra
A/California/213/2024	EPI_ISL_19628008	2024-12-06	California Department of Health Services	Centers for Disease Control and Prevention	Dugan, Vivien; Davis, Todd; Kondor, Becky; Steel, John; Kirby, Marie; De La Cruz, Juan; Di, Han; Sheffield, Sydney; Liddell, Jimma; Frederick, Julia; Radford, Kay; Lacek, Kristine; Keong, Lisa; Shu, Bo; DaSilva, Juliana; Monilar, Blanca; Wright, Chelsea; Guevara, Hugo; Pan, Chao-Yang; Morales, Christina; Wadford, Debra
A/California/194/2024	EPI_ISL_19616453	2024-11-22	California Department of Health Services	Centers for Disease Control and Prevention	Dugan, Vivien; Davis, Todd; Kondor, Becky; Steel, John; Kirby, Marie; De La Cruz, Juan; Di, Han; Sheffield, Sydney; Liddell, Jimma; Frederick, Julia; Radford, Kay; Lacek, Kristine; Keong, Lisa; Shu, Bo; DaSilva, Juliana; Lopez, Denise; Seliskar, Lisa; Le, Ha; Cadiz, Vanessa; Hua, Cindy; Hok, Savann; Millena, Stephanie
A/California/195/2024	EPI_ISL_19616451	2024-11-23	California Department of Health Services	Centers for Disease Control and Prevention	Dugan, Vivien; Davis, Todd; Kondor, Becky; Steel, John; Kirby, Marie; De La Cruz, Juan; Di, Han; Sheffield, Sydney; Liddell, Jimma; Frederick, Julia; Radford, Kay; Lacek, Kristine; Keong, Lisa; Shu, Bo; DaSilva, Juliana; Lopez, Denise; Seliskar, Lisa; Le, Ha; Cadiz, Vanessa; Hua, Cindy; Hok, Savann; Millena, Stephanie
A/California/193/2024	EPI_ISL_19590708	2024-11-18	California Department of Health Services	Centers for Disease Control and Prevention	Dugan, Vivien; Davis, Todd; Kondor, Becky; Steel, John; Kirby, Marie; De La Cruz, Juan; Di, Han; Sheffield, Sydney; Liddell, Jimma; Frederick, Julia; Radford, Kay; Lacek, Kristine; Keong, Lisa; Shu, Bo; DaSilva, Juliana; Monilar, Blanca; Wright, Chelsea; Guevara, Hugo; Pan, Chao-Yang; Morales, Christina; Wadford, Debra
A/California/191/2024	EPI_ISL_19590707	2024-11-13	California Department of Health Services	Centers for Disease Control and Prevention	Dugan, Vivien; Davis, Todd; Kondor, Becky; Steel, John; Kirby, Marie; De La Cruz, Juan; Di, Han; Sheffield, Sydney; Liddell, Jimma; Frederick, Julia; Radford, Kay; Lacek, Kristine; Keong, Lisa; Shu, Bo; DaSilva, Juliana; Monilar, Blanca; Wright, Chelsea; Guevara, Hugo; Pan, Chao-Yang; Morales, Christina; Wadford, Debra
A/California/181/2024	EPI_ISL_19590702	2024-11-07	California Department of Health Services	Centers for Disease Control and Prevention	Dugan, Vivien; Davis, Todd; Kondor, Becky; Steel, John; Kirby, Marie; De La Cruz, Juan; Di, Han; Sheffield, Sydney; Liddell, Jimma; Frederick, Julia; Radford, Kay; Lacek, Kristine; Keong, Lisa; Shu, Bo; DaSilva, Juliana; Monilar, Blanca; Wright, Chelsea; Guevara, Hugo; Pan, Chao-Yang; Morales, Christina; Wadford, Debra
A/California/150/2024	EPI_ISL_19544645	2024-10-09	California Department of Health Services	Centers for Disease Control and Prevention	Dugan, Vivien; Davis, Todd; Kondor, Becky; Steel, John; Kirby, Marie; De La Cruz, Juan; Di, Han; Sheffield, Sydney; Liddell, Jimma; Frederick, Julia; Radford, Kay; Lacek, Kristine; Keong, Lisa; Shu, Bo; DaSilva, Juliana;Lopez, Denise; Seliskar, Lisa; Le, Ha; Cadiz, Vanessa; Hua, Cindy; Hok, Savann; Millena, Stephanie
A/California/173/2024	EPI_ISL_19531296	2024-10-24	California Department of Health Services	Centers for Disease Control and Prevention	Dugan, Vivien; Davis, Todd; Kondor, Becky; Steel, John; Kirby, Marie; De La Cruz, Juan; Di, Han; Sheffield, Sydney; Liddell, Jimma; Frederick, Julia; Radford, Kay; Lacek, Kristine; Keong, Lisa; Shu, Bo; DaSilva, Juliana;Monilar, Blanca; Wright, Chelsea; Guevara, Hugo; Pan, Chao-Yang; Morales, Christina; Wadford, Debra
A/California/151/2024	EPI_ISL_19531293	2024-10-09	California Department of Health Services	Centers for Disease Control and Prevention	Dugan, Vivien; Davis, Todd; Kondor, Becky; Steel, John; Kirby, Marie; De La Cruz, Juan; Di, Han; Sheffield, Sydney; Liddell, Jimma; Frederick, Julia; Radford, Kay; Lacek, Kristine; Keong, Lisa; Shu, Bo; DaSilva, Juliana; Lopez, Denise; Seliskar, Lisa; Le, Ha; Cadiz, Vanessa; Hua, Cindy; Hok, Savann; Millena, Stephanie
A/California/168/2024	EPI_ISL_19512044	2024-10-18	California Department of Health Services	Centers for Disease Control and Prevention	Dugan, Vivien; Davis, Todd; Kondor, Becky; Steel, John; Kirby, Marie; De La Cruz, Juan; Di, Han; Sheffield, Sydney; Liddell, Jimma; Frederick, Julia; Radford, Kay; Lacek, Kristine; Keong, Lisa; Shu, Bo; Lopez, Denise; Seliskar, Lisa; Le, Ha; Cadiz, Vanessa; Hua, Cindy; Hok, Savann; Millena, Stephanie
A/California/155/2024	EPI_ISL_19512043	2024-10-16	California Department of Health Services	Centers for Disease Control and Prevention	Dugan, Vivien; Davis, Todd; Kondor, Becky; Steel, John; Kirby, Marie; De La Cruz, Juan; Di, Han; Sheffield, Sydney; Liddell, Jimma; Frederick, Julia; Radford, Kay; Lacek, Kristine; Keong, Lisa; Shu, Bo; Lopez, Denise; Seliskar, Lisa; Le, Ha; Cadiz, Vanessa; Hua, Cindy; Hok, Savann; Millena, Stephanie
A/California/152/2024	EPI_ISL_19497981	2024-10-10	California Department of Health Services	Centers for Disease Control and Prevention	Dugan, Vivien; Davis, Todd; Kondor, Becky; Steel, John; Kirby, Marie; De La Cruz, Juan; Di, Han; Sheffield, Sydney; Liddell, Jimma; Frederick, Julia; Radford, Kay; Lacek, Kristine; Keong, Lisa; Shu, Bo; Lopez, Denise; Seliskar, Lisa; Le, Ha; Cadiz, Vanessa; Hua, Cindy; Hok, Savann; Millena, Stephanie
A/California/153/2024	EPI_ISL_19497980	2024-10-09	California Department of Health Services	Centers for Disease Control and Prevention	Dugan, Vivien; Davis, Todd; Kondor, Becky; Steel, John; Kirby, Marie; De La Cruz, Juan; Di, Han; Sheffield, Sydney; Liddell, Jimma; Frederick, Julia; Radford, Kay; Lacek, Kristine; Keong, Lisa; Shu, Bo; Lopez, Denise; Seliskar, Lisa; Le, Ha; Cadiz, Vanessa; Hua, Cindy; Hok, Savann; Millena, Stephanie
A/California/147/2024	EPI_ISL_19481947	2024-10-07	California Department of Health Services	Centers for Disease Control and Prevention	Dugan, Vivien; Davis, Todd; Kondor, Becky; Steel, John; Kirby, Marie; De La Cruz, Juan; Di, Han; Sheffield, Sydney; Liddell, Jimma; Frederick, Julia; Radford, Kay; Lacek, Kristine; Keong, Lisa; Shu, Bo; Lopez, Denise; Seliskar, Lisa; Le, Ha; Cadiz, Vanessa; Hua, Cindy; Hok, Savann; Millena, Stephanie
A/California/135/2024	EPI_ISL_19463618	2024-10-01	California Department of Health Services	Centers for Disease Control and Prevention	Dugan, Vivien; Davis, Todd; Kondor, Becky; Steel, John; Kirby, Marie; De La Cruz, Juan; Di, Han; Sheffield, Sydney; Liddell, Jimma; Frederick, Julia; Radford, Kay; Lacek, Kristine; Keong, Lisa; Shu, Bo; Lopez, Denise; Seliskar, Lisa; Le, Ha; Cadiz, Vanessa; Hua, Cindy; Hok, Savann; Millena, Stephanie
A/american robin/Iowa/24-018879-003/2024	EPI_ISL_19332143	2024-06-19	USDA, APHIS, Veterinary Services, Diagnostic Virology Laboratory, National Veterinary Services Laboratories		Aufderhar,M., Franzen,K., Killian,M.L., Lantz,K., Stuber,T., Hicks,J., Norris,C. and Lakin,S.
A/american robin/Iowa/24-018880-001/2024	EPI_ISL_19332142	2024-06-20	USDA, APHIS, Veterinary Services, Diagnostic Virology Laboratory, National Veterinary Services Laboratories		Aufderhar,M., Franzen,K., Killian,M.L., Lantz,K., Stuber,T., Hicks,J., Norris,C. and Lakin,S.
A/blackbird/Texas/24-008357-001/2024	EPI_ISL_19014408	2024-03-16	National Veterinary Services Laboratories - USDA	National Veterinary Services Laboratories - USDA	Aufderhar,Matthew;Franzen,Kerrie;Love,Emily;Killian,Mary;Lantz,Kristina;Stuber,Tod;Hicks,Jessica;Norris,Cameron
A/blackbird/Texas/24-008354-001/2024	EPI_ISL_19014402	2024-03-16	National Veterinary Services Laboratories - USDA	National Veterinary Services Laboratories - USDA	Aufderhar,Matthew;Franzen,Kerrie;Love,Emily;Killian,Mary;Lantz,Kristina;Stuber,Tod;Hicks,Jessica;Norris,Cameron
A/dairy cow/Texas/24-029328-02/2024	EPI_ISL_19088566	2024-03-20	Iowa State University	Iowa State University	Burrough,E.R., Magstadt,D.R., Petersen,B., Timmermans,S.J., Gauger,P.C., Zhang,J., Siepker,C., Mainenti,M., Li,G., Thompson,A.C., Gorden,P.J., Plummer,P.J.; Main,R.
A/dairy cow/Texas/24-029328-01/2024	EPI_ISL_19088565	2024-03-20	Iowa State University	Iowa State University	Burrough,E.R., Magstadt,D.R., Petersen,B., Timmermans,S.J., Gauger,P.C., Zhang,J., Siepker,C., Mainenti,M., Li,G., Thompson,A.C., Gorden,P.J., Plummer,P.J.; Main,R.
A/dairy cow/Ohio/B24OSU-494/2024	EPI_ISL_19178100	2024-04-05	St. Jude Children's Research Hospital, Host-Microbe Interactions	St. Jude Children's Research Hospital, Host-Microbe Interactions	Fabrizio,T.P., Kieffer,J.D., Franks,J., Jeevan,T., Kandeil,A., Walker,D., DeBeauchamp,J., Lowe,J.F., Bowman,A.S.; Webby,R.J.
A/dairy cow/Ohio/B24OSU-497/2024	EPI_ISL_19178099	2024-04-05	St. Jude Children's Research Hospital, Host-Microbe Interactions	St. Jude Children's Research Hospital, Host-Microbe Interactions	Fabrizio,T.P., Kieffer,J.D., Franks,J., Jeevan,T., Kandeil,A., Walker,D., DeBeauchamp,J., Lowe,J.F., Bowman,A.S.; Webby,R.J.
A/dairy cow/Ohio/B24OSU-486/2024	EPI_ISL_19178087	2024-04-05	St. Jude Children's Research Hospital, Host-Microbe Interactions	St. Jude Children's Research Hospital, Host-Microbe Interactions	Fabrizio,T.P., Kieffer,J.D., Franks,J., Jeevan,T., Kandeil,A., Walker,D., DeBeauchamp,J., Lowe,J.F., Bowman,A.S.; Webby,R.J.
A/dairy cow/Ohio/B24OSU-472/2024	EPI_ISL_19178086	2024-04-05	St. Jude Children's Research Hospital, Host-Microbe Interactions	St. Jude Children's Research Hospital, Host-Microbe Interactions	Fabrizio,T.P., Kieffer,J.D., Franks,J., Jeevan,T., Kandeil,A., Walker,D., DeBeauchamp,J., Lowe,J.F., Bowman,A.S.; Webby,R.J.
A/dairy cow/Ohio/B24OSU-467/2024	EPI_ISL_19178085	2024-04-05	St. Jude Children's Research Hospital, Host-Microbe Interactions	St. Jude Children's Research Hospital, Host-Microbe Interactions	Fabrizio,T.P., Kieffer,J.D., Franks,J., Jeevan,T., Kandeil,A., Walker,D., DeBeauchamp,J., Lowe,J.F., Bowman,A.S.; Webby,R.J.
A/dairy cow/Ohio/B24OSU-446/2024	EPI_ISL_19178084	2024-04-05	St. Jude Children's Research Hospital, Host-Microbe Interactions	St. Jude Children's Research Hospital, Host-Microbe Interactions	Fabrizio,T.P., Kieffer,J.D., Franks,J., Jeevan,T., Kandeil,A., Walker,D., DeBeauchamp,J., Lowe,J.F., Bowman,A.S.; Webby,R.J.
A/dairy cow/Ohio/B24OSU-439/2024	EPI_ISL_19178083	2024-04-05	St. Jude Children's Research Hospital, Host-Microbe Interactions	St. Jude Children's Research Hospital, Host-Microbe Interactions	Fabrizio,T.P., Kieffer,J.D., Franks,J., Jeevan,T., Kandeil,A., Walker,D., DeBeauchamp,J., Lowe,J.F., Bowman,A.S.; Webby,R.J.
A/dairy cow/Ohio/B24OSU-432/2024	EPI_ISL_19178082	2024-04-05	St. Jude Children's Research Hospital, Host-Microbe Interactions	St. Jude Children's Research Hospital, Host-Microbe Interactions	Fabrizio,T.P., Kieffer,J.D., Franks,J., Jeevan,T., Kandeil,A., Walker,D., DeBeauchamp,J., Lowe,J.F., Bowman,A.S.; Webby,R.J.
A/dairy cow/Ohio/B24OSU-413/2024	EPI_ISL_19178081	2024-04-05	St. Jude Children's Research Hospital, Host-Microbe Interactions	St. Jude Children's Research Hospital, Host-Microbe Interactions	Fabrizio,T.P., Kieffer,J.D., Franks,J., Jeevan,T., Kandeil,A., Walker,D., DeBeauchamp,J., Lowe,J.F., Bowman,A.S.; Webby,R.J.
A/dairy cow/Ohio/B24OSU-388/2024	EPI_ISL_19178080	2024-04-05	St. Jude Children's Research Hospital, Host-Microbe Interactions	St. Jude Children's Research Hospital, Host-Microbe Interactions	Fabrizio,T.P., Kieffer,J.D., Franks,J., Jeevan,T., Kandeil,A., Walker,D., DeBeauchamp,J., Lowe,J.F., Bowman,A.S.; Webby,R.J.
A/dairy cow/Ohio/B24OSU-378/2024	EPI_ISL_19178079	2024-04-05	St. Jude Children's Research Hospital, Host-Microbe Interactions	St. Jude Children's Research Hospital, Host-Microbe Interactions	Fabrizio,T.P., Kieffer,J.D., Franks,J., Jeevan,T., Kandeil,A., Walker,D., DeBeauchamp,J., Lowe,J.F., Bowman,A.S.; Webby,R.J.
A/dairy cow/Ohio/B24OSU-358/2024	EPI_ISL_19178078	2024-04-05	St. Jude Children's Research Hospital, Host-Microbe Interactions	St. Jude Children's Research Hospital, Host-Microbe Interactions	Fabrizio,T.P., Kieffer,J.D., Franks,J., Jeevan,T., Kandeil,A., Walker,D., DeBeauchamp,J., Lowe,J.F., Bowman,A.S.; Webby,R.J.
A/dairy cow/Ohio/B24OSU-351/2024	EPI_ISL_19178077	2024-04-05	St. Jude Children's Research Hospital, Host-Microbe Interactions	St. Jude Children's Research Hospital, Host-Microbe Interactions	Fabrizio,T.P., Kieffer,J.D., Franks,J., Jeevan,T., Kandeil,A., Walker,D., DeBeauchamp,J., Lowe,J.F., Bowman,A.S.; Webby,R.J.
A/dairy cow/Ohio/B24OSU-342/2024	EPI_ISL_19178076	2024-04-05	St. Jude Children's Research Hospital, Host-Microbe Interactions	St. Jude Children's Research Hospital, Host-Microbe Interactions	Fabrizio,T.P., Kieffer,J.D., Franks,J., Jeevan,T., Kandeil,A., Walker,D., DeBeauchamp,J., Lowe,J.F., Bowman,A.S.; Webby,R.J.
A/dairy cow/Ohio/B24OSU-332/2024	EPI_ISL_19178075	2024-04-05	St. Jude Children's Research Hospital, Host-Microbe Interactions	St. Jude Children's Research Hospital, Host-Microbe Interactions	Fabrizio,T.P., Kieffer,J.D., Franks,J., Jeevan,T., Kandeil,A., Walker,D., DeBeauchamp,J., Lowe,J.F., Bowman,A.S.; Webby,R.J.
A/dairy cow/Ohio/B24OSU-302/2024	EPI_ISL_19178074	2024-04-05	St. Jude Children's Research Hospital, Host-Microbe Interactions	St. Jude Children's Research Hospital, Host-Microbe Interactions	Fabrizio,T.P., Kieffer,J.D., Franks,J., Jeevan,T., Kandeil,A., Walker,D., DeBeauchamp,J., Lowe,J.F., Bowman,A.S.; Webby,R.J.
A/dairy cow/Ohio/B24OSU-UW11-863/2024	EPI_ISL_19091189	2024-04-05	St. Jude Children's Research Hospital, Host-Microbe Interactions	St. Jude Children's Research Hospital, Host-Microbe Interactions	Fabrizio,T.P., Kieffer,J.D., Franks,J., Jeevan,T., DeBeauchamp,J., Lowe,J.F., Bowman,A.S.; Webby,R.J.
A/dairy cow/Ohio/B24OSU-UW12-871/2024	EPI_ISL_19091188	2024-04-05	St. Jude Children's Research Hospital, Host-Microbe Interactions	St. Jude Children's Research Hospital, Host-Microbe Interactions	Fabrizio,T.P., Kieffer,J.D., Franks,J., Jeevan,T., DeBeauchamp,J., Lowe,J.F., Bowman,A.S.; Webby,R.J.
A/dairy cow/Ohio/B24OSU-UW13-869/2024	EPI_ISL_19091187	2024-04-05	St. Jude Children's Research Hospital, Host-Microbe Interactions	St. Jude Children's Research Hospital, Host-Microbe Interactions	Fabrizio,T.P., Kieffer,J.D., Franks,J., Jeevan,T., DeBeauchamp,J., Lowe,J.F., Bowman,A.S.; Webby,R.J.
A/dairy cow/Ohio/B24OSU-541/2024	EPI_ISL_19367481	2024-04-05	St. Jude Children's Research Hospital, Host-Microbe Interactions		Fabrizio,T.P., Kieffer,J.D., Franks,J., Jeevan,T., Kandeil,A., Walker,D., DeBeauchamp,J., Lowe,J.F., Bowman,A.S. and Webby,R.J.
A/dairy cow/California/24_034697-002/2024	EPI_ISL_19677348	2024-11-18	USDA, APHIS, Veterinary Services, Diagnostic Virology Laboratory, National Veterinary Services Laboratories		Hicks,J.A., Stuber,T., Norris,C., Lakin,S., Killian,M.L., Franzen,K. and Aufderhar,M.
A/dairy cow/California/24_034697-001/2024	EPI_ISL_19677346	2024-11-18	USDA, APHIS, Veterinary Services, Diagnostic Virology Laboratory, National Veterinary Services Laboratories		Hicks,J.A., Stuber,T., Norris,C., Lakin,S., Killian,M.L., Franzen,K. and Aufderhar,M.
A/dairy cow/California/24_027097-001/2024	EPI_ISL_19677345	2024-09-10	USDA, APHIS, Veterinary Services, Diagnostic Virology Laboratory, National Veterinary Services Laboratories		Hicks,J.A., Stuber,T., Norris,C., Lakin,S., Killian,M.L., Franzen,K. and Aufderhar,M.
A/dairy cow/California/24_025992-002/2024	EPI_ISL_19677343	2024-09-06	USDA, APHIS, Veterinary Services, Diagnostic Virology Laboratory, National Veterinary Services Laboratories		Hicks,J.A., Stuber,T., Norris,C., Lakin,S., Killian,M.L., Franzen,K. and Aufderhar,M.
A/dairy cow/California/24_025992-003/2024	EPI_ISL_19677342	2024-09-06	USDA, APHIS, Veterinary Services, Diagnostic Virology Laboratory, National Veterinary Services Laboratories		Hicks,J.A., Stuber,T., Norris,C., Lakin,S., Killian,M.L., Franzen,K. and Aufderhar,M.
A/dairy cow/California/24_025992-004/2024	EPI_ISL_19677341	2024-09-06	USDA, APHIS, Veterinary Services, Diagnostic Virology Laboratory, National Veterinary Services Laboratories		Hicks,J.A., Stuber,T., Norris,C., Lakin,S., Killian,M.L., Franzen,K. and Aufderhar,M.
A/dairy cow/California/24_027097-002/2024	EPI_ISL_19677340	2024-09-10	USDA, APHIS, Veterinary Services, Diagnostic Virology Laboratory, National Veterinary Services Laboratories		Hicks,J.A., Stuber,T., Norris,C., Lakin,S., Killian,M.L., Franzen,K. and Aufderhar,M.
A/dairy cow/California/24_028246-001/2024	EPI_ISL_19677339	2024-09-23	USDA, APHIS, Veterinary Services, Diagnostic Virology Laboratory, National Veterinary Services Laboratories		Hicks,J.A., Stuber,T., Norris,C., Lakin,S., Killian,M.L., Franzen,K. and Aufderhar,M.
A/dairy cow/California/24_027097-003/2024	EPI_ISL_19677338	2024-09-10	USDA, APHIS, Veterinary Services, Diagnostic Virology Laboratory, National Veterinary Services Laboratories		Hicks,J.A., Stuber,T., Norris,C., Lakin,S., Killian,M.L., Franzen,K. and Aufderhar,M.
A/dairy cow/California/24_027651-001/2024	EPI_ISL_19677335	2024-09-18	USDA, APHIS, Veterinary Services, Diagnostic Virology Laboratory, National Veterinary Services Laboratories		Hicks,J.A., Stuber,T., Norris,C., Lakin,S., Killian,M.L., Franzen,K. and Aufderhar,M.
A/dairy cow/California/24_027655-001/2024	EPI_ISL_19677334	2024-09-18	USDA, APHIS, Veterinary Services, Diagnostic Virology Laboratory, National Veterinary Services Laboratories		Hicks,J.A., Stuber,T., Norris,C., Lakin,S., Killian,M.L., Franzen,K. and Aufderhar,M.
A/dairy cow/California/24_027658-001/2024	EPI_ISL_19677333	2024-09-18	USDA, APHIS, Veterinary Services, Diagnostic Virology Laboratory, National Veterinary Services Laboratories		Hicks,J.A., Stuber,T., Norris,C., Lakin,S., Killian,M.L., Franzen,K. and Aufderhar,M.
A/dairy cow/California/24_027459-002-R2/2024	EPI_ISL_19594063	2024-09-16	USDA, APHIS, Veterinary Services, Diagnostic Virology Laboratory, National Veterinary Services Laboratories		Aufderhar,M., Franzen,K., Killian,M., Lantz,K., Stuber,T., Hicks,J., Norris,C. and Lakin,S.
A/dairy cow/USA/24_030318-003/2024	EPI_ISL_19532241	2024-10-10	USDA, APHIS, Veterinary Services, Diagnostic Virology Laboratory, National Veterinary Services Laboratories		Aufderhar,M., Franzen,K., Killian,M., Lantz,K., Stuber,T., Hicks,J., Norris,C. and Lakin,S.
A/dairy cow/USA/24_029616-001/2024	EPI_ISL_19521262	2024-10-07	USDA, APHIS, Veterinary Services, Diagnostic Virology Laboratory, National Veterinary Services Laboratories		Aufderhar,M., Franzen,K., Killian,M., Lantz,K., Stuber,T., Hicks,J., Norris,C. and Lakin,S.
A/dairy cow/USA/24_029379-002/2024	EPI_ISL_19506081	2024-10-03	USDA, APHIS, Veterinary Services, Diagnostic Virology Laboratory, National Veterinary Services Laboratories		Aufderhar,M., Franzen,K., Killian,M., Lantz,K., Stuber,T., Hicks,J., Norris,C. and Lakin,S.
A/dairy cow/USA/24_029891-001/2024	EPI_ISL_19506080	2024-10-08	USDA, APHIS, Veterinary Services, Diagnostic Virology Laboratory, National Veterinary Services Laboratories		Aufderhar,M., Franzen,K., Killian,M., Lantz,K., Stuber,T., Hicks,J., Norris,C. and Lakin,S.
A/dairy cow/USA/24_029379-001/2024	EPI_ISL_19506065	2024-10-03	USDA, APHIS, Veterinary Services, Diagnostic Virology Laboratory, National Veterinary Services Laboratories		Aufderhar,M., Franzen,K., Killian,M., Lantz,K., Stuber,T., Hicks,J., Norris,C. and Lakin,S.
A/dairy cow/USA/24_029379-003/2024	EPI_ISL_19506064	2024-10-03	USDA, APHIS, Veterinary Services, Diagnostic Virology Laboratory, National Veterinary Services Laboratories		Aufderhar,M., Franzen,K., Killian,M., Lantz,K., Stuber,T., Hicks,J., Norris,C. and Lakin,S.
A/dairy cow/California/24_027459-002/2024	EPI_ISL_19488412	2024-09-16	USDA, APHIS, Veterinary Services, Diagnostic Virology Laboratory, National Veterinary Services Laboratories		Thao-Quyen Nguyen, Carl Hutter, Alexey Markin, Megan Thomas, Kristina Lantz, Mary Lea Killian, Garrett M. Janzen, Sriram Vijendran, Sanket Wagle, Blake Inderski, Drew R. Magstadt, Ganwu Li, Diego G. Die, Elisha Anna Frye, Kiril M. Dimitrov, Amy K. Swinford, Alexis C. Thompson, Kevin R. Snevik, David L. Suarez, Erica Spackman, Steven M. Lakin, Sara C.Ahola, Kammy R. Johnson, Amy L. Baker, Suelee R…
A/dairy cow/USA/24_028506-001/2024	EPI_ISL_19488123	2024-09-19	USDA, APHIS, Veterinary Services, Diagnostic Virology Laboratory, National Veterinary Services Laboratories		Aufderhar,M., Franzen,K., Killian,M., Lantz,K., Stuber,T., Hicks,J., Norris,C. and Lakin,S.
A/dairy cow/California/24_027478-001/2024	EPI_ISL_19488089	2024-09-16	USDA, APHIS, Veterinary Services, Diagnostic Virology Laboratory, National Veterinary Services Laboratories		Thao-Quyen Nguyen, Carl Hutter, Alexey Markin, Megan Thomas, Kristina Lantz, Mary Lea Killian, Garrett M. Janzen, Sriram Vijendran, Sanket Wagle, Blake Inderski, Drew R. Magstadt, Ganwu Li, Diego G. Die, Elisha Anna Frye, Kiril M. Dimitrov, Amy K. Swinford, Alexis C. Thompson, Kevin R. Snevik, David L. Suarez, Erica Spackman, Steven M. Lakin, Sara C.Ahola, Kammy R. Johnson, Amy L. Baker, Suelee R…
A/dairy cow/USA/24_028536-001/2024	EPI_ISL_19488083	2024-09-26	USDA, APHIS, Veterinary Services, Diagnostic Virology Laboratory, National Veterinary Services Laboratories		Aufderhar,M., Franzen,K., Killian,M., Lantz,K., Stuber,T., Hicks,J., Norris,C. and Lakin,S.
A/dairy cow/USA/24_028538-001/2024	EPI_ISL_19488082	2024-09-26	USDA, APHIS, Veterinary Services, Diagnostic Virology Laboratory, National Veterinary Services Laboratories		Aufderhar,M., Franzen,K., Killian,M., Lantz,K., Stuber,T., Hicks,J., Norris,C. and Lakin,S.
A/dairy cow/USA/24_028536-002/2024	EPI_ISL_19488078	2024-09-26	USDA, APHIS, Veterinary Services, Diagnostic Virology Laboratory, National Veterinary Services Laboratories		Aufderhar,M., Franzen,K., Killian,M., Lantz,K., Stuber,T., Hicks,J., Norris,C. and Lakin,S.
A/dairy cow/USA/24_028538-002/2024	EPI_ISL_19488076	2024-09-26	USDA, APHIS, Veterinary Services, Diagnostic Virology Laboratory, National Veterinary Services Laboratories		Aufderhar,M., Franzen,K., Killian,M., Lantz,K., Stuber,T., Hicks,J., Norris,C. and Lakin,S.
A/dairy cow/USA/24_028536-003/2024	EPI_ISL_19488074	2024-09-26	USDA, APHIS, Veterinary Services, Diagnostic Virology Laboratory, National Veterinary Services Laboratories		Aufderhar,M., Franzen,K., Killian,M., Lantz,K., Stuber,T., Hicks,J., Norris,C. and Lakin,S.
A/dairy cow/USA/24_028538-003/2024	EPI_ISL_19488071	2024-09-26	USDA, APHIS, Veterinary Services, Diagnostic Virology Laboratory, National Veterinary Services Laboratories		Aufderhar,M., Franzen,K., Killian,M., Lantz,K., Stuber,T., Hicks,J., Norris,C. and Lakin,S.
A/dairy cow/USA/24_028771-001/2024	EPI_ISL_19488026	2024-09-30	USDA, APHIS, Veterinary Services, Diagnostic Virology Laboratory, National Veterinary Services Laboratories		Aufderhar,M., Franzen,K., Killian,M., Lantz,K., Stuber,T., Hicks,J., Norris,C. and Lakin,S.
A/dairy cow/USA/24_027805-001/2024	EPI_ISL_19473412	2024-09-19	USDA, APHIS, Veterinary Services, Diagnostic Virology Laboratory, National Veterinary Services Laboratories		Aufderhar,M., Franzen,K., Killian,M., Lantz,K., Stuber,T., Hicks,J., Norris,C. and Lakin,S.
A/dairy cow/USA/24_027805-003/2024	EPI_ISL_19473411	2024-09-19	USDA, APHIS, Veterinary Services, Diagnostic Virology Laboratory, National Veterinary Services Laboratories		Aufderhar,M., Franzen,K., Killian,M., Lantz,K., Stuber,T., Hicks,J., Norris,C. and Lakin,S.
A/dairy cow/USA/24_027660-001/2024	EPI_ISL_19473395	2024-09-18	USDA, APHIS, Veterinary Services, Diagnostic Virology Laboratory, National Veterinary Services Laboratories		Aufderhar,M., Franzen,K., Killian,M., Lantz,K., Stuber,T., Hicks,J., Norris,C. and Lakin,S.
A/dairy cow/USA/24_027662-001/2024	EPI_ISL_19473394	2024-09-18	USDA, APHIS, Veterinary Services, Diagnostic Virology Laboratory, National Veterinary Services Laboratories		Aufderhar,M., Franzen,K., Killian,M., Lantz,K., Stuber,T., Hicks,J., Norris,C. and Lakin,S.
A/dairy cow/USA/24_027805-002/2024	EPI_ISL_19473391	2024-09-19	USDA, APHIS, Veterinary Services, Diagnostic Virology Laboratory, National Veterinary Services Laboratories		Aufderhar,M., Franzen,K., Killian,M., Lantz,K., Stuber,T., Hicks,J., Norris,C. and Lakin,S.
A/dairy cow/USA/24_027459-001/2024	EPI_ISL_19469198	2024-09-16	USDA, APHIS, Veterinary Services, Diagnostic Virology Laboratory, National Veterinary Services Laboratories		Aufderhar,M., Franzen,K., Killian,M., Lantz,K., Stuber,T., Hicks,J., Norris,C. and Lakin,S.
A/dairy cow/California/24_025746-001/2024	EPI_ISL_19444962	2024-09-04	USDA, APHIS, Veterinary Services, Diagnostic Virology Laboratory, National Veterinary Services Laboratories		Aufderhar,M., Franzen,K., Killian,M., Lantz,K., Stuber,T., Hicks,J., Norris,C. and Lakin,S.
A/dairy cow/California/24_025746-002/2024	EPI_ISL_19444961	2024-09-04	USDA, APHIS, Veterinary Services, Diagnostic Virology Laboratory, National Veterinary Services Laboratories		Aufderhar,M., Franzen,K., Killian,M., Lantz,K., Stuber,T., Hicks,J., Norris,C. and Lakin,S.
A/dairy cow/USA/24_025747-002/2024	EPI_ISL_19444959	2024-09-03	USDA, APHIS, Veterinary Services, Diagnostic Virology Laboratory, National Veterinary Services Laboratories		Aufderhar,M., Franzen,K., Killian,M., Lantz,K., Stuber,T., Hicks,J., Norris,C. and Lakin,S.
A/dairy cow/USA/24_025748-001/2024	EPI_ISL_19444958	2024-09-02	USDA, APHIS, Veterinary Services, Diagnostic Virology Laboratory, National Veterinary Services Laboratories		Aufderhar,M., Franzen,K., Killian,M., Lantz,K., Stuber,T., Hicks,J., Norris,C. and Lakin,S.
A/dairy cow/USA/24_025748-002/2024	EPI_ISL_19444957	2024-09-02	USDA, APHIS, Veterinary Services, Diagnostic Virology Laboratory, National Veterinary Services Laboratories		Aufderhar,M., Franzen,K., Killian,M., Lantz,K., Stuber,T., Hicks,J., Norris,C. and Lakin,S.
A/dairy cow/USA/24_026560-001/2024	EPI_ISL_19444945	2024-09-09	USDA, APHIS, Veterinary Services, Diagnostic Virology Laboratory, National Veterinary Services Laboratories		Aufderhar,M., Franzen,K., Killian,M., Lantz,K., Stuber,T., Hicks,J., Norris,C. and Lakin,S.
A/dairy cow/USA/24_026560-002/2024	EPI_ISL_19444944	2024-09-09	USDA, APHIS, Veterinary Services, Diagnostic Virology Laboratory, National Veterinary Services Laboratories		Aufderhar,M., Franzen,K., Killian,M., Lantz,K., Stuber,T., Hicks,J., Norris,C. and Lakin,S.
A/dairy cow/USA/24_026562-002/2024	EPI_ISL_19444943	2024-09-09	USDA, APHIS, Veterinary Services, Diagnostic Virology Laboratory, National Veterinary Services Laboratories		Aufderhar,M., Franzen,K., Killian,M., Lantz,K., Stuber,T., Hicks,J., Norris,C. and Lakin,S.
A/dairy cow/USA/24_026563-002/2024	EPI_ISL_19444942	2024-09-10	USDA, APHIS, Veterinary Services, Diagnostic Virology Laboratory, National Veterinary Services Laboratories		Aufderhar,M., Franzen,K., Killian,M., Lantz,K., Stuber,T., Hicks,J., Norris,C. and Lakin,S.
A/dairy cow/USA/24_026566-001/2024	EPI_ISL_19444941	2024-09-10	USDA, APHIS, Veterinary Services, Diagnostic Virology Laboratory, National Veterinary Services Laboratories		Aufderhar,M., Franzen,K., Killian,M., Lantz,K., Stuber,T., Hicks,J., Norris,C. and Lakin,S.
A/dairy cow/USA/24_025747-001/2024	EPI_ISL_19444929	2024-09-03	USDA, APHIS, Veterinary Services, Diagnostic Virology Laboratory, National Veterinary Services Laboratories		Aufderhar,M., Franzen,K., Killian,M., Lantz,K., Stuber,T., Hicks,J., Norris,C. and Lakin,S.
A/dairy cow/USA/24_025747-003/2024	EPI_ISL_19444928	2024-09-03	USDA, APHIS, Veterinary Services, Diagnostic Virology Laboratory, National Veterinary Services Laboratories		Aufderhar,M., Franzen,K., Killian,M., Lantz,K., Stuber,T., Hicks,J., Norris,C. and Lakin,S.
A/dairy cow/USA/24_025747-004/2024	EPI_ISL_19444927	2024-09-03	USDA, APHIS, Veterinary Services, Diagnostic Virology Laboratory, National Veterinary Services Laboratories		Aufderhar,M., Franzen,K., Killian,M., Lantz,K., Stuber,T., Hicks,J., Norris,C. and Lakin,S.
A/dairy cow/USA/24_025747-005/2024	EPI_ISL_19444926	2024-09-03	USDA, APHIS, Veterinary Services, Diagnostic Virology Laboratory, National Veterinary Services Laboratories		Aufderhar,M., Franzen,K., Killian,M., Lantz,K., Stuber,T., Hicks,J., Norris,C. and Lakin,S.
A/dairy cow/USA/24_025747-006/2024	EPI_ISL_19444924	2024-09-03	USDA, APHIS, Veterinary Services, Diagnostic Virology Laboratory, National Veterinary Services Laboratories		Aufderhar,M., Franzen,K., Killian,M., Lantz,K., Stuber,T., Hicks,J., Norris,C. and Lakin,S.
A/dairy cow/USA/24_025747-007/2024	EPI_ISL_19444923	2024-09-03	USDA, APHIS, Veterinary Services, Diagnostic Virology Laboratory, National Veterinary Services Laboratories		Aufderhar,M., Franzen,K., Killian,M., Lantz,K., Stuber,T., Hicks,J., Norris,C. and Lakin,S.
A/dairy cow/USA/24_025747-008/2024	EPI_ISL_19444922	2024-09-03	USDA, APHIS, Veterinary Services, Diagnostic Virology Laboratory, National Veterinary Services Laboratories		Aufderhar,M., Franzen,K., Killian,M., Lantz,K., Stuber,T., Hicks,J., Norris,C. and Lakin,S.
A/dairy cow/USA/24_025748-003/2024	EPI_ISL_19444920	2024-09-02	USDA, APHIS, Veterinary Services, Diagnostic Virology Laboratory, National Veterinary Services Laboratories		Aufderhar,M., Franzen,K., Killian,M., Lantz,K., Stuber,T., Hicks,J., Norris,C. and Lakin,S.
A/dairy cow/USA/24_025749-001/2024	EPI_ISL_19444919	2024-09-02	USDA, APHIS, Veterinary Services, Diagnostic Virology Laboratory, National Veterinary Services Laboratories		Aufderhar,M., Franzen,K., Killian,M., Lantz,K., Stuber,T., Hicks,J., Norris,C. and Lakin,S.
A/dairy cow/USA/24_026560-004/2024	EPI_ISL_19444897	2024-09-09	USDA, APHIS, Veterinary Services, Diagnostic Virology Laboratory, National Veterinary Services Laboratories		Aufderhar,M., Franzen,K., Killian,M., Lantz,K., Stuber,T., Hicks,J., Norris,C. and Lakin,S.
A/dairy cow/USA/24_026562-001/2024	EPI_ISL_19444896	2024-09-09	USDA, APHIS, Veterinary Services, Diagnostic Virology Laboratory, National Veterinary Services Laboratories		Aufderhar,M., Franzen,K., Killian,M., Lantz,K., Stuber,T., Hicks,J., Norris,C. and Lakin,S.
A/dairy cow/USA/24_026563-001/2024	EPI_ISL_19444895	2024-09-10	USDA, APHIS, Veterinary Services, Diagnostic Virology Laboratory, National Veterinary Services Laboratories		Aufderhar,M., Franzen,K., Killian,M., Lantz,K., Stuber,T., Hicks,J., Norris,C. and Lakin,S.
A/dairy cow/USA/24_026564-001/2024	EPI_ISL_19444894	2024-09-10	USDA, APHIS, Veterinary Services, Diagnostic Virology Laboratory, National Veterinary Services Laboratories		Aufderhar,M., Franzen,K., Killian,M., Lantz,K., Stuber,T., Hicks,J., Norris,C. and Lakin,S.
A/dairy cow/USA/24_024712-001/2024	EPI_ISL_19387791	2024-08-26	USDA, APHIS, Veterinary Services, Diagnostic Virology Laboratory, National Veterinary Services Laboratories		Aufderhar,M., Franzen,K., Killian,M., Lantz,K., Stuber,T., Hicks,J., Norris,C. and Lakin,S.
A/dairy cow/USA/24_024712-003/2024	EPI_ISL_19387789	2024-08-26	USDA, APHIS, Veterinary Services, Diagnostic Virology Laboratory, National Veterinary Services Laboratories		Aufderhar,M., Franzen,K., Killian,M., Lantz,K., Stuber,T., Hicks,J., Norris,C. and Lakin,S.
A/dairy cow/Colorado/24_017152-008/2024	EPI_ISL_19241249	2024-06-11	USDA, APHIS, Veterinary Services, Diagnostic Virology Laboratory, National Veterinary Services Laboratories		Aufderhar,M., Franzen,K., Killian,M., Lantz,K., Stuber,T., Hicks,J., Norris,C. and Lakin,S.
A/dairy cow/Colorado/24_017152-010/2024	EPI_ISL_19241248	2024-06-11	USDA, APHIS, Veterinary Services, Diagnostic Virology Laboratory, National Veterinary Services Laboratories		Aufderhar,M., Franzen,K., Killian,M., Lantz,K., Stuber,T., Hicks,J., Norris,C. and Lakin,S.
A/dairy cow/Colorado/24_017154-003/2024	EPI_ISL_19241247	2024-06-10	USDA, APHIS, Veterinary Services, Diagnostic Virology Laboratory, National Veterinary Services Laboratories		Aufderhar,M., Franzen,K., Killian,M., Lantz,K., Stuber,T., Hicks,J., Norris,C. and Lakin,S.
A/dairy cow/Colorado/24_017660-001/2024	EPI_ISL_19241243	2024-06-13	USDA, APHIS, Veterinary Services, Diagnostic Virology Laboratory, National Veterinary Services Laboratories		Aufderhar,M., Franzen,K., Killian,M., Lantz,K., Stuber,T., Hicks,J., Norris,C. and Lakin,S.
A/dairy cow/Colorado/24_017154-008/2024	EPI_ISL_19241236	2024-06-10	USDA, APHIS, Veterinary Services, Diagnostic Virology Laboratory, National Veterinary Services Laboratories		Aufderhar,M., Franzen,K., Killian,M., Lantz,K., Stuber,T., Hicks,J., Norris,C. and Lakin,S.
A/dairy cow/Colorado/24_017154-010/2024	EPI_ISL_19241228	2024-06-10	USDA, APHIS, Veterinary Services, Diagnostic Virology Laboratory, National Veterinary Services Laboratories		Aufderhar,M., Franzen,K., Killian,M., Lantz,K., Stuber,T., Hicks,J., Norris,C. and Lakin,S.
A/dairy cow/Colorado/24_017152-014/2024	EPI_ISL_19241220	2024-06-11	USDA, APHIS, Veterinary Services, Diagnostic Virology Laboratory, National Veterinary Services Laboratories		Aufderhar,M., Franzen,K., Killian,M., Lantz,K., Stuber,T., Hicks,J., Norris,C. and Lakin,S.
A/dairy cow/Colorado/24_017152-016/2024	EPI_ISL_19241188	2024-06-11	USDA, APHIS, Veterinary Services, Diagnostic Virology Laboratory, National Veterinary Services Laboratories		Aufderhar,M., Franzen,K., Killian,M., Lantz,K., Stuber,T., Hicks,J., Norris,C. and Lakin,S.
A/dairy cow/Colorado/24_017152-018/2024	EPI_ISL_19241177	2024-06-11	USDA, APHIS, Veterinary Services, Diagnostic Virology Laboratory, National Veterinary Services Laboratories		Aufderhar,M., Franzen,K., Killian,M., Lantz,K., Stuber,T., Hicks,J., Norris,C. and Lakin,S.
A/dairy cow/Colorado/24_017152-021/2024	EPI_ISL_19241166	2024-06-11	USDA, APHIS, Veterinary Services, Diagnostic Virology Laboratory, National Veterinary Services Laboratories		Aufderhar,M., Franzen,K., Killian,M., Lantz,K., Stuber,T., Hicks,J., Norris,C. and Lakin,S.
A/dairy cow/Colorado/24_017152-023/2024	EPI_ISL_19241155	2024-06-11	USDA, APHIS, Veterinary Services, Diagnostic Virology Laboratory, National Veterinary Services Laboratories		Aufderhar,M., Franzen,K., Killian,M., Lantz,K., Stuber,T., Hicks,J., Norris,C. and Lakin,S.
A/dairy cow/Colorado/24_017153-003/2024	EPI_ISL_19241133	2024-06-11	USDA, APHIS, Veterinary Services, Diagnostic Virology Laboratory, National Veterinary Services Laboratories		Hicks,J.A., Stuber,T., Norris,C., Lakin,S., Killian,M.L., Franzen,K. and Aufderhar,M.
A/dairy cow/Colorado/24_017048-007/2024	EPI_ISL_19228572	2024-06-10	USDA, APHIS, Veterinary Services, Diagnostic Virology Laboratory, National Veterinary Services Laboratories		Aufderhar,M., Franzen,K., Killian,M., Lantz,K., Stuber,T., Hicks,J., Norris,C. and Lakin,S.
A/dairy cow/Colorado/24_017152-003/2024	EPI_ISL_19228570	2024-06-11	USDA, APHIS, Veterinary Services, Diagnostic Virology Laboratory, National Veterinary Services Laboratories		Aufderhar,M., Franzen,K., Killian,M., Lantz,K., Stuber,T., Hicks,J., Norris,C. and Lakin,S.
A/dairy cow/Colorado/24_017153-009/2024	EPI_ISL_19228567	2024-06-11	USDA, APHIS, Veterinary Services, Diagnostic Virology Laboratory, National Veterinary Services Laboratories		Hicks,J.A., Stuber,T., Norris,C., Lakin,S., Killian,M.L., Franzen,K. and Aufderhar,M.
A/dairy cow/Colorado/24_017153-014/2024	EPI_ISL_19228565	2024-06-11	USDA, APHIS, Veterinary Services, Diagnostic Virology Laboratory, National Veterinary Services Laboratories		Hicks,J.A., Stuber,T., Norris,C., Lakin,S., Killian,M.L., Franzen,K. and Aufderhar,M.
A/dairy cow/Colorado/24_017154-001/2024	EPI_ISL_19228564	2024-06-10	USDA, APHIS, Veterinary Services, Diagnostic Virology Laboratory, National Veterinary Services Laboratories		Aufderhar,M., Franzen,K., Killian,M., Lantz,K., Stuber,T., Hicks,J., Norris,C. and Lakin,S.
A/dairy cow/Colorado/24_017154-004/2024	EPI_ISL_19228563	2024-06-10	USDA, APHIS, Veterinary Services, Diagnostic Virology Laboratory, National Veterinary Services Laboratories		Aufderhar,M., Franzen,K., Killian,M., Lantz,K., Stuber,T., Hicks,J., Norris,C. and Lakin,S.
A/dairy cow/Colorado/24_017154-006/2024	EPI_ISL_19228562	2024-06-10	USDA, APHIS, Veterinary Services, Diagnostic Virology Laboratory, National Veterinary Services Laboratories		Aufderhar,M., Franzen,K., Killian,M., Lantz,K., Stuber,T., Hicks,J., Norris,C. and Lakin,S.
A/dairy cow/Colorado/24_017048-011/2024	EPI_ISL_19228558	2024-06-10	USDA, APHIS, Veterinary Services, Diagnostic Virology Laboratory, National Veterinary Services Laboratories		Aufderhar,M., Franzen,K., Killian,M., Lantz,K., Stuber,T., Hicks,J., Norris,C. and Lakin,S.
A/dairy cow/Colorado/24_017148-001/2024	EPI_ISL_19228536	2024-06-11	USDA, APHIS, Veterinary Services, Diagnostic Virology Laboratory, National Veterinary Services Laboratories		Aufderhar,M., Franzen,K., Killian,M., Lantz,K., Stuber,T., Hicks,J., Norris,C. and Lakin,S.
A/dairy cow/Colorado/24_017148-003/2024	EPI_ISL_19228524	2024-06-11	USDA, APHIS, Veterinary Services, Diagnostic Virology Laboratory, National Veterinary Services Laboratories		Aufderhar,M., Franzen,K., Killian,M., Lantz,K., Stuber,T., Hicks,J., Norris,C. and Lakin,S.
A/dairy cow/Colorado/24_017148-005/2024	EPI_ISL_19228511	2024-06-11	USDA, APHIS, Veterinary Services, Diagnostic Virology Laboratory, National Veterinary Services Laboratories		Aufderhar,M., Franzen,K., Killian,M., Lantz,K., Stuber,T., Hicks,J., Norris,C. and Lakin,S.
A/dairy cow/Colorado/24_017148-007/2024	EPI_ISL_19228500	2024-06-11	USDA, APHIS, Veterinary Services, Diagnostic Virology Laboratory, National Veterinary Services Laboratories		Aufderhar,M., Franzen,K., Killian,M., Lantz,K., Stuber,T., Hicks,J., Norris,C. and Lakin,S.
A/dairy cow/Colorado/24_017148-009/2024	EPI_ISL_19228488	2024-06-11	USDA, APHIS, Veterinary Services, Diagnostic Virology Laboratory, National Veterinary Services Laboratories		Aufderhar,M., Franzen,K., Killian,M., Lantz,K., Stuber,T., Hicks,J., Norris,C. and Lakin,S.
A/dairy cow/Colorado/24_016671-005/2024	EPI_ISL_19228481	2024-06-06	USDA, APHIS, Veterinary Services, Diagnostic Virology Laboratory, National Veterinary Services Laboratories		Norris,C., Tod,S., Jessica,H., Matthew,A., Kerrie,F., Mary,K., Steven,L. and Kris,L.
A/dairy cow/Colorado/24_017152-001/2024	EPI_ISL_19228476	2024-06-11	USDA, APHIS, Veterinary Services, Diagnostic Virology Laboratory, National Veterinary Services Laboratories		Aufderhar,M., Franzen,K., Killian,M., Lantz,K., Stuber,T., Hicks,J., Norris,C. and Lakin,S.
A/dairy cow/Colorado/24_017048-001/2024	EPI_ISL_19228469	2024-06-10	USDA, APHIS, Veterinary Services, Diagnostic Virology Laboratory, National Veterinary Services Laboratories		Aufderhar,M., Franzen,K., Killian,M., Lantz,K., Stuber,T., Hicks,J., Norris,C. and Lakin,S.
A/dairy cow/Colorado/24_017048-003/2024	EPI_ISL_19228467	2024-06-10	USDA, APHIS, Veterinary Services, Diagnostic Virology Laboratory, National Veterinary Services Laboratories		Aufderhar,M., Franzen,K., Killian,M., Lantz,K., Stuber,T., Hicks,J., Norris,C. and Lakin,S.
A/dairy cow/Colorado/24_017048-005/2024	EPI_ISL_19228466	2024-06-10	USDA, APHIS, Veterinary Services, Diagnostic Virology Laboratory, National Veterinary Services Laboratories		Aufderhar,M., Franzen,K., Killian,M., Lantz,K., Stuber,T., Hicks,J., Norris,C. and Lakin,S.
A/dairy cow/Colorado/24_012225-001/2024	EPI_ISL_19228193	2024-04-10	USDA, APHIS, Veterinary Services, Diagnostic Virology Laboratory, National Veterinary Services Laboratories		Aufderhar,M., Franzen,K., Killian,M., Lantz,K., Stuber,T., Hicks,J., Norris,C. and Lakin,S.
A/dairy cow/Colorado/24_012225-014/2024	EPI_ISL_19228192	2024-04-10	USDA, APHIS, Veterinary Services, Diagnostic Virology Laboratory, National Veterinary Services Laboratories		Aufderhar,M., Franzen,K., Killian,M., Lantz,K., Stuber,T., Hicks,J., Norris,C. and Lakin,S.
A/dairy cow/Colorado/24_012225-019/2024	EPI_ISL_19228191	2024-04-10	USDA, APHIS, Veterinary Services, Diagnostic Virology Laboratory, National Veterinary Services Laboratories		Aufderhar,M., Franzen,K., Killian,M., Lantz,K., Stuber,T., Hicks,J., Norris,C. and Lakin,S.
A/dairy cow/Colorado/24_012225-023/2024	EPI_ISL_19228190	2024-04-10	USDA, APHIS, Veterinary Services, Diagnostic Virology Laboratory, National Veterinary Services Laboratories		Aufderhar,M., Franzen,K., Killian,M., Lantz,K., Stuber,T., Hicks,J., Norris,C. and Lakin,S.
A/dairy cow/Colorado/24_012225-029/2024	EPI_ISL_19228143	2024-04-10	USDA, APHIS, Veterinary Services, Diagnostic Virology Laboratory, National Veterinary Services Laboratories		Aufderhar,M., Franzen,K., Killian,M., Lantz,K., Stuber,T., Hicks,J., Norris,C. and Lakin,S.
A/dairy cow/Colorado/24_012225-033/2024	EPI_ISL_19227564	2024-04-23	USDA, APHIS, Veterinary Services, Diagnostic Virology Laboratory, National Veterinary Services Laboratories		Thao-Quyen Nguyen, Carl Hutter, Alexey Markin, Megan Thomas, Kristina Lantz, Mary Lea Killian, Garrett M. Janzen, Sriram Vijendran, Sanket Wagle, Blake Inderski, Drew R. Magstadt, Ganwu Li, Diego G. Die, Elisha Anna Frye, Kiril M. Dimitrov, Amy K. Swinford, Alexis C. Thompson, Kevin R. Snevik, David L. Suarez, Erica Spackman, Steven M. Lakin, Sara C.Ahola, Kammy R. Johnson, Amy L. Baker, Suelee R…
A/dairy cow/Colorado/24_012346-001/2024	EPI_ISL_19227479	2024-04-24	USDA, APHIS, Veterinary Services, Diagnostic Virology Laboratory, National Veterinary Services Laboratories		Aufderhar,M., Franzen,K., Killian,M., Lantz,K., Stuber,T., Hicks,J., Norris,C. and Lakin,S.
A/dairy cow/Colorado/24_012346-005/2024	EPI_ISL_19227478	2024-04-24	USDA, APHIS, Veterinary Services, Diagnostic Virology Laboratory, National Veterinary Services Laboratories		Aufderhar,M., Franzen,K., Killian,M., Lantz,K., Stuber,T., Hicks,J., Norris,C. and Lakin,S.
A/dairy cow/Colorado/24_012346-009/2024	EPI_ISL_19227476	2024-04-24	USDA, APHIS, Veterinary Services, Diagnostic Virology Laboratory, National Veterinary Services Laboratories		Aufderhar,M., Franzen,K., Killian,M., Lantz,K., Stuber,T., Hicks,J., Norris,C. and Lakin,S.
A/dairy cow/Colorado/24_012346-013/2024	EPI_ISL_19227475	2024-04-24	USDA, APHIS, Veterinary Services, Diagnostic Virology Laboratory, National Veterinary Services Laboratories		Aufderhar,M., Franzen,K., Killian,M., Lantz,K., Stuber,T., Hicks,J., Norris,C. and Lakin,S.
A/dairy cow/Colorado/24_012346-017/2024	EPI_ISL_19227474	2024-04-24	USDA, APHIS, Veterinary Services, Diagnostic Virology Laboratory, National Veterinary Services Laboratories		Aufderhar,M., Franzen,K., Killian,M., Lantz,K., Stuber,T., Hicks,J., Norris,C. and Lakin,S.
A/dairy cow/Colorado/24_014901-001/2024	EPI_ISL_19227387	2024-05-20	USDA, APHIS, Veterinary Services, Diagnostic Virology Laboratory, National Veterinary Services Laboratories		Aufderhar,M., Franzen,K., Killian,M., Lantz,K., Stuber,T., Hicks,J., Norris,C. and Lakin,S.
A/dairy cow/Colorado/24_014901-002/2024	EPI_ISL_19227385	2024-05-20	USDA, APHIS, Veterinary Services, Diagnostic Virology Laboratory, National Veterinary Services Laboratories		Aufderhar,M., Franzen,K., Killian,M., Lantz,K., Stuber,T., Hicks,J., Norris,C. and Lakin,S.
A/dairy cow/Colorado/24_014901-003/2024	EPI_ISL_19227384	2024-05-20	USDA, APHIS, Veterinary Services, Diagnostic Virology Laboratory, National Veterinary Services Laboratories		Aufderhar,M., Franzen,K., Killian,M., Lantz,K., Stuber,T., Hicks,J., Norris,C. and Lakin,S.
A/dairy cow/Colorado/24_014901-005/2024	EPI_ISL_19227383	2024-05-20	USDA, APHIS, Veterinary Services, Diagnostic Virology Laboratory, National Veterinary Services Laboratories		Aufderhar,M., Franzen,K., Killian,M., Lantz,K., Stuber,T., Hicks,J., Norris,C. and Lakin,S.
A/dairy cow/Colorado/24_014901-007/2024	EPI_ISL_19227382	2024-05-20	USDA, APHIS, Veterinary Services, Diagnostic Virology Laboratory, National Veterinary Services Laboratories		Aufderhar,M., Franzen,K., Killian,M., Lantz,K., Stuber,T., Hicks,J., Norris,C. and Lakin,S.
A/dairy cow/Colorado/24_014901-008/2024	EPI_ISL_19227381	2024-05-20	USDA, APHIS, Veterinary Services, Diagnostic Virology Laboratory, National Veterinary Services Laboratories		Aufderhar,M., Franzen,K., Killian,M., Lantz,K., Stuber,T., Hicks,J., Norris,C. and Lakin,S.
A/dairy cow/Colorado/24_014901-009/2024	EPI_ISL_19227379	2024-05-20	USDA, APHIS, Veterinary Services, Diagnostic Virology Laboratory, National Veterinary Services Laboratories		Thao-Quyen Nguyen, Carl Hutter, Alexey Markin, Megan Thomas, Kristina Lantz, Mary Lea Killian, Garrett M. Janzen, Sriram Vijendran, Sanket Wagle, Blake Inderski, Drew R. Magstadt, Ganwu Li, Diego G. Die, Elisha Anna Frye, Kiril M. Dimitrov, Amy K. Swinford, Alexis C. Thompson, Kevin R. Snevik, David L. Suarez, Erica Spackman, Steven M. Lakin, Sara C.Ahola, Kammy R. Johnson, Amy L. Baker, Suelee R…
A/cat/South Dakota/002/2024	EPI_ISL_19196363	2024-04-10	North Dakota Veterinary Diagnostic Laboratory	University of Pittsburgh	Chothe, Shubhada; Srinivas, Surabhi; Nallipogu, Noel; Gilbride, Elizabeth; LaBella, Lindsey; Mukherjee, Swastidipa; Misra, Sougat; Gauthier, Christian; Pecoraro, Heidi; Webb, Brett; Ramasamy, Santhamani; Pipas, James; Kuchipudi, Suresh
A/cat/South Dakota/001/2024	EPI_ISL_19196362	2024-04-10	North Dakota Veterinary Diagnostic Laboratory	University of Pittsburgh	Chothe, Shubhada; Srinivas, Surabhi; Nallipogu, Noel; Gilbride, Elizabeth; LaBella, Lindsey; Mukherjee, Swastidipa; Misra, Sougat; Gauthier, Christian; Pecoraro, Heidi; Webb, Brett; Ramasamy, Santhamani; Pipas, James; Kuchipudi, Suresh
A/dairy cow/Colorado/24_025573-001/2024	EPI_ISL_19444964	2024-09-01	USDA, APHIS, Veterinary Services, Diagnostic Virology Laboratory, National Veterinary Services Laboratories		Aufderhar,M., Franzen,K., Killian,M., Lantz,K., Stuber,T., Hicks,J., Norris,C. and Lakin,S.
A/dairy cow/Colorado/24_026550-001/2024	EPI_ISL_19444947	2024-09-09	USDA, APHIS, Veterinary Services, Diagnostic Virology Laboratory, National Veterinary Services Laboratories		Aufderhar,M., Franzen,K., Killian,M., Lantz,K., Stuber,T., Hicks,J., Norris,C. and Lakin,S.
A/dairy cow/Colorado/24_024945-001/2024	EPI_ISL_19444939	2024-08-25	USDA, APHIS, Veterinary Services, Diagnostic Virology Laboratory, National Veterinary Services Laboratories		Aufderhar,M., Franzen,K., Killian,M., Lantz,K., Stuber,T., Hicks,J., Norris,C. and Lakin,S.
A/dairy cow/Colorado/24_024947-001/2024	EPI_ISL_19444934	2024-08-26	USDA, APHIS, Veterinary Services, Diagnostic Virology Laboratory, National Veterinary Services Laboratories		Aufderhar,M., Franzen,K., Killian,M., Lantz,K., Stuber,T., Hicks,J., Norris,C. and Lakin,S.
A/dairy cow/Colorado/24_024948-001/2024	EPI_ISL_19444932	2024-08-25	USDA, APHIS, Veterinary Services, Diagnostic Virology Laboratory, National Veterinary Services Laboratories		Aufderhar,M., Franzen,K., Killian,M., Lantz,K., Stuber,T., Hicks,J., Norris,C. and Lakin,S.
A/dairy cow/Colorado/24_025575-001/2024	EPI_ISL_19444931	2024-09-02	USDA, APHIS, Veterinary Services, Diagnostic Virology Laboratory, National Veterinary Services Laboratories		Aufderhar,M., Franzen,K., Killian,M., Lantz,K., Stuber,T., Hicks,J., Norris,C. and Lakin,S.
A/dairy cow/Colorado/24_024946-001/2024	EPI_ISL_19444886	2024-08-26	USDA, APHIS, Veterinary Services, Diagnostic Virology Laboratory, National Veterinary Services Laboratories		Aufderhar,M., Franzen,K., Killian,M., Lantz,K., Stuber,T., Hicks,J., Norris,C. and Lakin,S.
A/dairy cow/Colorado/24_024240-001/2024	EPI_ISL_19413345	2024-08-19	USDA, APHIS, Veterinary Services, Diagnostic Virology Laboratory, National Veterinary Services Laboratories		Aufderhar,M., Franzen,K., Killian,M., Lantz,K., Stuber,T., Hicks,J., Norris,C. and Lakin,S.
A/dairy cow/Colorado/24_022845-001/2024	EPI_ISL_19370894	2024-08-05	USDA, APHIS, Veterinary Services, Diagnostic Virology Laboratory, National Veterinary Services Laboratories		Aufderhar,M., Franzen,K., Killian,M.L., Lantz,K., Stuber,T., Hicks,J., Norris,C. and Lakin,S.
A/dairy cow/Colorado/24_022848-002/2024	EPI_ISL_19370893	2024-08-04	USDA, APHIS, Veterinary Services, Diagnostic Virology Laboratory, National Veterinary Services Laboratories		Aufderhar,M., Franzen,K., Killian,M.L., Lantz,K., Stuber,T., Hicks,J., Norris,C. and Lakin,S.
A/dairy cow/Colorado/24_022855-001/2024	EPI_ISL_19370892	2024-08-05	USDA, APHIS, Veterinary Services, Diagnostic Virology Laboratory, National Veterinary Services Laboratories		Aufderhar,M., Franzen,K., Killian,M.L., Lantz,K., Stuber,T., Hicks,J., Norris,C. and Lakin,S.
A/dairy cow/Colorado/24_022858-001/2024	EPI_ISL_19370891	2024-08-05	USDA, APHIS, Veterinary Services, Diagnostic Virology Laboratory, National Veterinary Services Laboratories		Aufderhar,M., Franzen,K., Killian,M.L., Lantz,K., Stuber,T., Hicks,J., Norris,C. and Lakin,S.
A/dairy cow/Colorado/24_022863-001/2024	EPI_ISL_19370887	2024-08-05	USDA, APHIS, Veterinary Services, Diagnostic Virology Laboratory, National Veterinary Services Laboratories		Aufderhar,M., Franzen,K., Killian,M.L., Lantz,K., Stuber,T., Hicks,J., Norris,C. and Lakin,S.
A/dairy cow/Colorado/24_022870-001/2024	EPI_ISL_19370886	2024-08-05	USDA, APHIS, Veterinary Services, Diagnostic Virology Laboratory, National Veterinary Services Laboratories		Aufderhar,M., Franzen,K., Killian,M.L., Lantz,K., Stuber,T., Hicks,J., Norris,C. and Lakin,S.
A/dairy cow/Colorado/24_022332-011/2024	EPI_ISL_19361587	2024-08-01	USDA, APHIS, Veterinary Services, Diagnostic Virology Laboratory, National Veterinary Services Laboratories		Aufderhar,M., Franzen,K., Killian,M., Lantz,K., Stuber,T., Hicks,J., Norris,C. and Lakin,S.
A/dairy cow/Colorado/24_022332-014/2024	EPI_ISL_19361586	2024-08-01	USDA, APHIS, Veterinary Services, Diagnostic Virology Laboratory, National Veterinary Services Laboratories		Aufderhar,M., Franzen,K., Killian,M., Lantz,K., Stuber,T., Hicks,J., Norris,C. and Lakin,S.
A/dairy cow/Colorado/24_022332-018/2024	EPI_ISL_19361585	2024-08-01	USDA, APHIS, Veterinary Services, Diagnostic Virology Laboratory, National Veterinary Services Laboratories		Aufderhar,M., Franzen,K., Killian,M., Lantz,K., Stuber,T., Hicks,J., Norris,C. and Lakin,S.
A/dairy cow/Colorado/24_022332-005/2024	EPI_ISL_19361582	2024-08-01	USDA, APHIS, Veterinary Services, Diagnostic Virology Laboratory, National Veterinary Services Laboratories		Aufderhar,M., Franzen,K., Killian,M., Lantz,K., Stuber,T., Hicks,J., Norris,C. and Lakin,S.
A/dairy cow/Colorado/24_022332-007/2024	EPI_ISL_19361581	2024-08-01	USDA, APHIS, Veterinary Services, Diagnostic Virology Laboratory, National Veterinary Services Laboratories		Aufderhar,M., Franzen,K., Killian,M., Lantz,K., Stuber,T., Hicks,J., Norris,C. and Lakin,S.
A/dairy cow/Colorado/24_022332-009/2024	EPI_ISL_19361579	2024-08-01	USDA, APHIS, Veterinary Services, Diagnostic Virology Laboratory, National Veterinary Services Laboratories		Aufderhar,M., Franzen,K., Killian,M., Lantz,K., Stuber,T., Hicks,J., Norris,C. and Lakin,S.
A/dairy cow/Colorado/24_022171-001/2024	EPI_ISL_19338781	2024-07-29	USDA, APHIS, Veterinary Services, Diagnostic Virology Laboratory, National Veterinary Services Laboratories		Aufderhar,M., Franzen,K., Killian,M., Lantz,K., Stuber,T., Hicks,J., Norris,C. and Lakin,S.
A/dairy cow/Colorado/24_022172-001/2024	EPI_ISL_19338780	2024-07-29	USDA, APHIS, Veterinary Services, Diagnostic Virology Laboratory, National Veterinary Services Laboratories		Norris,C., Tod,S., Jessica,H., Matthew,A., Kerrie,F., Mary,K., Steven,L. and Kris,L.
A/dairy cow/Colorado/24_022177-001/2024	EPI_ISL_19338779	2024-07-29	USDA, APHIS, Veterinary Services, Diagnostic Virology Laboratory, National Veterinary Services Laboratories		Aufderhar,M., Franzen,K., Killian,M.L., Lantz,K., Stuber,T., Hicks,J., Norris,C. and Lakin,S.
A/dairy cow/Colorado/24_021996-001/2024	EPI_ISL_19338778	2024-07-25	USDA, APHIS, Veterinary Services, Diagnostic Virology Laboratory, National Veterinary Services Laboratories		Aufderhar,M., Franzen,K., Killian,M., Lantz,K., Stuber,T., Hicks,J., Norris,C. and Lakin,S.
A/dairy cow/Colorado/24_022168-001/2024	EPI_ISL_19338777	2024-07-29	USDA, APHIS, Veterinary Services, Diagnostic Virology Laboratory, National Veterinary Services Laboratories		Aufderhar,M., Franzen,K., Killian,M., Lantz,K., Stuber,T., Hicks,J., Norris,C. and Lakin,S.
A/dairy cow/Colorado/24_021996-002/2024	EPI_ISL_19338776	2024-07-25	USDA, APHIS, Veterinary Services, Diagnostic Virology Laboratory, National Veterinary Services Laboratories		Aufderhar,M., Franzen,K., Killian,M., Lantz,K., Stuber,T., Hicks,J., Norris,C. and Lakin,S.
A/dairy cow/Colorado/24_022159-003/2024	EPI_ISL_19338772	2024-07-28	USDA, APHIS, Veterinary Services, Diagnostic Virology Laboratory, National Veterinary Services Laboratories		Aufderhar,M., Franzen,K., Killian,M., Lantz,K., Stuber,T., Hicks,J., Norris,C. and Lakin,S.
A/dairy cow/Colorado/24_022159-002/2024	EPI_ISL_19338771	2024-07-28	USDA, APHIS, Veterinary Services, Diagnostic Virology Laboratory, National Veterinary Services Laboratories		Aufderhar,M., Franzen,K., Killian,M., Lantz,K., Stuber,T., Hicks,J., Norris,C. and Lakin,S.
A/dairy cow/Colorado/24_021992-001/2024	EPI_ISL_19338761	2024-07-25	USDA, APHIS, Veterinary Services, Diagnostic Virology Laboratory, National Veterinary Services Laboratories		Aufderhar,M., Franzen,K., Killian,M., Lantz,K., Stuber,T., Hicks,J., Norris,C. and Lakin,S.
A/dairy cow/Colorado/24_022179-001/2024	EPI_ISL_19338760	2024-07-29	USDA, APHIS, Veterinary Services, Diagnostic Virology Laboratory, National Veterinary Services Laboratories		Aufderhar,M., Franzen,K., Killian,M.L., Lantz,K., Stuber,T., Hicks,J., Norris,C. and Lakin,S.
A/dairy cow/Colorado/24_022168-002/2024	EPI_ISL_19338759	2024-07-29	USDA, APHIS, Veterinary Services, Diagnostic Virology Laboratory, National Veterinary Services Laboratories		Aufderhar,M., Franzen,K., Killian,M., Lantz,K., Stuber,T., Hicks,J., Norris,C. and Lakin,S.
A/dairy cow/Colorado/24_022176-001/2024	EPI_ISL_19338756	2024-07-29	USDA, APHIS, Veterinary Services, Diagnostic Virology Laboratory, National Veterinary Services Laboratories		Aufderhar,M., Franzen,K., Killian,M., Lantz,K., Stuber,T., Hicks,J., Norris,C. and Lakin,S.
A/dairy cow/Colorado/24_022173-001/2024	EPI_ISL_19338755	2024-07-28	USDA, APHIS, Veterinary Services, Diagnostic Virology Laboratory, National Veterinary Services Laboratories		Norris,C., Tod,S., Jessica,H., Matthew,A., Kerrie,F., Mary,K., Steven,L. and Kris,L.
A/dairy cow/Colorado/24_022160-001/2024	EPI_ISL_19338754	2024-07-29	USDA, APHIS, Veterinary Services, Diagnostic Virology Laboratory, National Veterinary Services Laboratories		Aufderhar,M., Franzen,K., Killian,M., Lantz,K., Stuber,T., Hicks,J., Norris,C. and Lakin,S.
A/dairy cow/Colorado/24_020797-003/2024	EPI_ISL_19326271	2024-07-17	USDA, APHIS, Veterinary Services, Diagnostic Virology Laboratory, National Veterinary Services Laboratories		Aufderhar,M., Franzen,K., Killian,M., Lantz,K., Stuber,T., Hicks,J., Norris,C. and Lakin,S.
A/dairy cow/Colorado/24_020797-004/2024	EPI_ISL_19326270	2024-07-17	USDA, APHIS, Veterinary Services, Diagnostic Virology Laboratory, National Veterinary Services Laboratories		Aufderhar,M., Franzen,K., Killian,M., Lantz,K., Stuber,T., Hicks,J., Norris,C. and Lakin,S.
A/dairy cow/Colorado/24_020797-015/2024	EPI_ISL_19326269	2024-07-17	USDA, APHIS, Veterinary Services, Diagnostic Virology Laboratory, National Veterinary Services Laboratories		Aufderhar,M., Franzen,K., Killian,M., Lantz,K., Stuber,T., Hicks,J., Norris,C. and Lakin,S.
A/dairy cow/Colorado/24_021340-001/2024	EPI_ISL_19326258	2024-07-17	USDA, APHIS, Veterinary Services, Diagnostic Virology Laboratory, National Veterinary Services Laboratories		Aufderhar,M., Franzen,K., Killian,M., Lantz,K., Stuber,T., Hicks,J., Norris,C. and Lakin,S.
A/dairy cow/Colorado/24_021340-003/2024	EPI_ISL_19326257	2024-07-17	USDA, APHIS, Veterinary Services, Diagnostic Virology Laboratory, National Veterinary Services Laboratories		Aufderhar,M., Franzen,K., Killian,M., Lantz,K., Stuber,T., Hicks,J., Norris,C. and Lakin,S.
A/dairy cow/Colorado/24_020797-007/2024	EPI_ISL_19326256	2024-07-17	USDA, APHIS, Veterinary Services, Diagnostic Virology Laboratory, National Veterinary Services Laboratories		Aufderhar,M., Franzen,K., Killian,M., Lantz,K., Stuber,T., Hicks,J., Norris,C. and Lakin,S.
A/dairy cow/Colorado/24_020797-008/2024	EPI_ISL_19326255	2024-07-17	USDA, APHIS, Veterinary Services, Diagnostic Virology Laboratory, National Veterinary Services Laboratories		Aufderhar,M., Franzen,K., Killian,M., Lantz,K., Stuber,T., Hicks,J., Norris,C. and Lakin,S.
A/dairy cow/Colorado/24_020797-011/2024	EPI_ISL_19326254	2024-07-17	USDA, APHIS, Veterinary Services, Diagnostic Virology Laboratory, National Veterinary Services Laboratories		Aufderhar,M., Franzen,K., Killian,M., Lantz,K., Stuber,T., Hicks,J., Norris,C. and Lakin,S.
A/dairy cow/Colorado/24_020797-012/2024	EPI_ISL_19326253	2024-07-17	USDA, APHIS, Veterinary Services, Diagnostic Virology Laboratory, National Veterinary Services Laboratories		Aufderhar,M., Franzen,K., Killian,M., Lantz,K., Stuber,T., Hicks,J., Norris,C. and Lakin,S.
A/dairy cow/Colorado/24_020795-001/2024	EPI_ISL_19326252	2024-07-17	USDA, APHIS, Veterinary Services, Diagnostic Virology Laboratory, National Veterinary Services Laboratories		Aufderhar,M., Franzen,K., Killian,M., Lantz,K., Stuber,T., Hicks,J., Norris,C. and Lakin,S.
A/dairy cow/Colorado/24_020797-005/2024	EPI_ISL_19326248	2024-07-17	USDA, APHIS, Veterinary Services, Diagnostic Virology Laboratory, National Veterinary Services Laboratories		Aufderhar,M., Franzen,K., Killian,M., Lantz,K., Stuber,T., Hicks,J., Norris,C. and Lakin,S.
A/dairy cow/Colorado/24_021115-001/2024	EPI_ISL_19326247	2024-07-17	USDA, APHIS, Veterinary Services, Diagnostic Virology Laboratory, National Veterinary Services Laboratories		Aufderhar,M., Franzen,K., Killian,M.L., Lantz,K., Stuber,T., Hicks,J., Norris,C. and Lakin,S.
A/dairy cow/Colorado/24_021115-002/2024	EPI_ISL_19326246	2024-07-17	USDA, APHIS, Veterinary Services, Diagnostic Virology Laboratory, National Veterinary Services Laboratories		Aufderhar,M., Franzen,K., Killian,M.L., Lantz,K., Stuber,T., Hicks,J., Norris,C. and Lakin,S.
A/dairy cow/Colorado/24_021340-002/2024	EPI_ISL_19326245	2024-07-17	USDA, APHIS, Veterinary Services, Diagnostic Virology Laboratory, National Veterinary Services Laboratories		Aufderhar,M., Franzen,K., Killian,M., Lantz,K., Stuber,T., Hicks,J., Norris,C. and Lakin,S.
A/dairy cow/Colorado/24_021340-004/2024	EPI_ISL_19326244	2024-07-17	USDA, APHIS, Veterinary Services, Diagnostic Virology Laboratory, National Veterinary Services Laboratories		Aufderhar,M., Franzen,K., Killian,M., Lantz,K., Stuber,T., Hicks,J., Norris,C. and Lakin,S.
A/dairy cow/Colorado/24_020797-010/2024	EPI_ISL_19326243	2024-07-17	USDA, APHIS, Veterinary Services, Diagnostic Virology Laboratory, National Veterinary Services Laboratories		Aufderhar,M., Franzen,K., Killian,M., Lantz,K., Stuber,T., Hicks,J., Norris,C. and Lakin,S.
A/dairy cow/Colorado/24_020797-013/2024	EPI_ISL_19326242	2024-07-17	USDA, APHIS, Veterinary Services, Diagnostic Virology Laboratory, National Veterinary Services Laboratories		Aufderhar,M., Franzen,K., Killian,M., Lantz,K., Stuber,T., Hicks,J., Norris,C. and Lakin,S.
A/dairy cow/Colorado/24_020797-014/2024	EPI_ISL_19326241	2024-07-17	USDA, APHIS, Veterinary Services, Diagnostic Virology Laboratory, National Veterinary Services Laboratories		Aufderhar,M., Franzen,K., Killian,M., Lantz,K., Stuber,T., Hicks,J., Norris,C. and Lakin,S.
A/dairy cow/Colorado/24_020284-006/2024	EPI_ISL_19307305	2024-07-12	USDA, APHIS, Veterinary Services, Diagnostic Virology Laboratory, National Veterinary Services Laboratories		Aufderhar,M., Franzen,K., Killian,M., Lantz,K., Stuber,T., Hicks,J., Norris,C. and Lakin,S.
A/dairy cow/Colorado/24_020284-008/2024	EPI_ISL_19307304	2024-07-12	USDA, APHIS, Veterinary Services, Diagnostic Virology Laboratory, National Veterinary Services Laboratories		Aufderhar,M., Franzen,K., Killian,M., Lantz,K., Stuber,T., Hicks,J., Norris,C. and Lakin,S.
A/dairy cow/Colorado/24_020284-011/2024	EPI_ISL_19307303	2024-07-12	USDA, APHIS, Veterinary Services, Diagnostic Virology Laboratory, National Veterinary Services Laboratories		Aufderhar,M., Franzen,K., Killian,M., Lantz,K., Stuber,T., Hicks,J., Norris,C. and Lakin,S.
A/dairy cow/Colorado/24_020510-001/2024	EPI_ISL_19307288	2024-07-15	USDA, APHIS, Veterinary Services, Diagnostic Virology Laboratory, National Veterinary Services Laboratories		Aufderhar,M., Franzen,K., Killian,M., Lantz,K., Stuber,T., Hicks,J., Norris,C. and Lakin,S.
A/dairy cow/Colorado/24_020510-002/2024	EPI_ISL_19307287	2024-07-15	USDA, APHIS, Veterinary Services, Diagnostic Virology Laboratory, National Veterinary Services Laboratories		Aufderhar,M., Franzen,K., Killian,M., Lantz,K., Stuber,T., Hicks,J., Norris,C. and Lakin,S.
A/dairy cow/Colorado/24_020510-003/2024	EPI_ISL_19307286	2024-07-15	USDA, APHIS, Veterinary Services, Diagnostic Virology Laboratory, National Veterinary Services Laboratories		Aufderhar,M., Franzen,K., Killian,M., Lantz,K., Stuber,T., Hicks,J., Norris,C. and Lakin,S.
A/dairy cow/Colorado/24_020712-001/2024	EPI_ISL_19307283	2024-07-16	USDA, APHIS, Veterinary Services, Diagnostic Virology Laboratory, National Veterinary Services Laboratories		Aufderhar,M., Franzen,K., Killian,M., Lantz,K., Stuber,T., Hicks,J., Norris,C. and Lakin,S.
A/dairy cow/Colorado/24_020712-002/2024	EPI_ISL_19307282	2024-07-16	USDA, APHIS, Veterinary Services, Diagnostic Virology Laboratory, National Veterinary Services Laboratories		Aufderhar,M., Franzen,K., Killian,M., Lantz,K., Stuber,T., Hicks,J., Norris,C. and Lakin,S.
A/dairy cow/Colorado/24_020712-003/2024	EPI_ISL_19307281	2024-07-16	USDA, APHIS, Veterinary Services, Diagnostic Virology Laboratory, National Veterinary Services Laboratories		Aufderhar,M., Franzen,K., Killian,M., Lantz,K., Stuber,T., Hicks,J., Norris,C. and Lakin,S.
A/dairy cow/Colorado/24_020712-004/2024	EPI_ISL_19307280	2024-07-16	USDA, APHIS, Veterinary Services, Diagnostic Virology Laboratory, National Veterinary Services Laboratories		Aufderhar,M., Franzen,K., Killian,M., Lantz,K., Stuber,T., Hicks,J., Norris,C. and Lakin,S.
A/dairy cow/Colorado/24_020712-005/2024	EPI_ISL_19307279	2024-07-16	USDA, APHIS, Veterinary Services, Diagnostic Virology Laboratory, National Veterinary Services Laboratories		Aufderhar,M., Franzen,K., Killian,M., Lantz,K., Stuber,T., Hicks,J., Norris,C. and Lakin,S.
A/dairy cow/Colorado/24_020712-006/2024	EPI_ISL_19307278	2024-07-16	USDA, APHIS, Veterinary Services, Diagnostic Virology Laboratory, National Veterinary Services Laboratories		Aufderhar,M., Franzen,K., Killian,M., Lantz,K., Stuber,T., Hicks,J., Norris,C. and Lakin,S.
A/dairy cow/Colorado/24_020712-008/2024	EPI_ISL_19307277	2024-07-16	USDA, APHIS, Veterinary Services, Diagnostic Virology Laboratory, National Veterinary Services Laboratories		Aufderhar,M., Franzen,K., Killian,M., Lantz,K., Stuber,T., Hicks,J., Norris,C. and Lakin,S.
A/dairy cow/Colorado/24_020712-009/2024	EPI_ISL_19307276	2024-07-16	USDA, APHIS, Veterinary Services, Diagnostic Virology Laboratory, National Veterinary Services Laboratories		Aufderhar,M., Franzen,K., Killian,M., Lantz,K., Stuber,T., Hicks,J., Norris,C. and Lakin,S.
A/dairy cow/Colorado/24_020715-003/2024	EPI_ISL_19307274	2024-07-15	USDA, APHIS, Veterinary Services, Diagnostic Virology Laboratory, National Veterinary Services Laboratories		Aufderhar,M., Franzen,K., Killian,M.L., Lantz,K., Stuber,T., Hicks,J., Norris,C. and Lakin,S.
A/dairy cow/Colorado/24_020027-002/2024	EPI_ISL_19307273	2024-07-09	USDA, APHIS, Veterinary Services, Diagnostic Virology Laboratory, National Veterinary Services Laboratories		Aufderhar,M., Franzen,K., Killian,M.L., Lantz,K., Stuber,T., Hicks,J., Norris,C. and Lakin,S.
A/dairy cow/Colorado/24_020715-006/2024	EPI_ISL_19307272	2024-07-15	USDA, APHIS, Veterinary Services, Diagnostic Virology Laboratory, National Veterinary Services Laboratories		Aufderhar,M., Franzen,K., Killian,M.L., Lantz,K., Stuber,T., Hicks,J., Norris,C. and Lakin,S.
A/dairy cow/Colorado/24_020715-007/2024	EPI_ISL_19307271	2024-07-15	USDA, APHIS, Veterinary Services, Diagnostic Virology Laboratory, National Veterinary Services Laboratories		Aufderhar,M., Franzen,K., Killian,M.L., Lantz,K., Stuber,T., Hicks,J., Norris,C. and Lakin,S.
A/dairy cow/Colorado/24_020797-002/2024	EPI_ISL_19307264	2024-07-17	USDA, APHIS, Veterinary Services, Diagnostic Virology Laboratory, National Veterinary Services Laboratories		Aufderhar,M., Franzen,K., Killian,M., Lantz,K., Stuber,T., Hicks,J., Norris,C. and Lakin,S.
A/dairy cow/Colorado/24_020797-006/2024	EPI_ISL_19307263	2024-07-17	USDA, APHIS, Veterinary Services, Diagnostic Virology Laboratory, National Veterinary Services Laboratories		Aufderhar,M., Franzen,K., Killian,M., Lantz,K., Stuber,T., Hicks,J., Norris,C. and Lakin,S.
A/dairy cow/Colorado/24_020797-009/2024	EPI_ISL_19307261	2024-07-17	USDA, APHIS, Veterinary Services, Diagnostic Virology Laboratory, National Veterinary Services Laboratories		Aufderhar,M., Franzen,K., Killian,M., Lantz,K., Stuber,T., Hicks,J., Norris,C. and Lakin,S.
A/dairy cow/Colorado/24_020940-001/2024	EPI_ISL_19307259	2024-07-19	USDA, APHIS, Veterinary Services, Diagnostic Virology Laboratory, National Veterinary Services Laboratories		Aufderhar,M., Franzen,K., Killian,M., Lantz,K., Stuber,T., Hicks,J., Norris,C. and Lakin,S.
A/dairy cow/Colorado/24_020940-002/2024	EPI_ISL_19307258	2024-07-19	USDA, APHIS, Veterinary Services, Diagnostic Virology Laboratory, National Veterinary Services Laboratories		Aufderhar,M., Franzen,K., Killian,M., Lantz,K., Stuber,T., Hicks,J., Norris,C. and Lakin,S.
A/dairy cow/Colorado/24_020940-003/2024	EPI_ISL_19307257	2024-07-19	USDA, APHIS, Veterinary Services, Diagnostic Virology Laboratory, National Veterinary Services Laboratories		Aufderhar,M., Franzen,K., Killian,M., Lantz,K., Stuber,T., Hicks,J., Norris,C. and Lakin,S.
A/dairy cow/Colorado/24_020940-004/2024	EPI_ISL_19307256	2024-07-19	USDA, APHIS, Veterinary Services, Diagnostic Virology Laboratory, National Veterinary Services Laboratories		Aufderhar,M., Franzen,K., Killian,M., Lantz,K., Stuber,T., Hicks,J., Norris,C. and Lakin,S.
A/dairy cow/Colorado/24_020940-005/2024	EPI_ISL_19307255	2024-07-19	USDA, APHIS, Veterinary Services, Diagnostic Virology Laboratory, National Veterinary Services Laboratories		Aufderhar,M., Franzen,K., Killian,M., Lantz,K., Stuber,T., Hicks,J., Norris,C. and Lakin,S.
A/dairy cow/Colorado/24_020940-006/2024	EPI_ISL_19307254	2024-07-19	USDA, APHIS, Veterinary Services, Diagnostic Virology Laboratory, National Veterinary Services Laboratories		Aufderhar,M., Franzen,K., Killian,M., Lantz,K., Stuber,T., Hicks,J., Norris,C. and Lakin,S.
A/dairy cow/Colorado/24_020940-007/2024	EPI_ISL_19307253	2024-07-19	USDA, APHIS, Veterinary Services, Diagnostic Virology Laboratory, National Veterinary Services Laboratories		Aufderhar,M., Franzen,K., Killian,M., Lantz,K., Stuber,T., Hicks,J., Norris,C. and Lakin,S.
A/dairy cow/Colorado/24_020941-001/2024	EPI_ISL_19307252	2024-07-19	USDA, APHIS, Veterinary Services, Diagnostic Virology Laboratory, National Veterinary Services Laboratories		Aufderhar,M., Franzen,K., Killian,M., Lantz,K., Stuber,T., Hicks,J., Norris,C. and Lakin,S.
A/dairy cow/Colorado/24_020176-006/2024	EPI_ISL_19307251	2024-07-11	USDA, APHIS, Veterinary Services, Diagnostic Virology Laboratory, National Veterinary Services Laboratories		Aufderhar,M., Franzen,K., Killian,M., Lantz,K., Stuber,T., Hicks,J., Norris,C. and Lakin,S.
A/dairy cow/Colorado/24_020941-002/2024	EPI_ISL_19307250	2024-07-19	USDA, APHIS, Veterinary Services, Diagnostic Virology Laboratory, National Veterinary Services Laboratories		Aufderhar,M., Franzen,K., Killian,M., Lantz,K., Stuber,T., Hicks,J., Norris,C. and Lakin,S.
A/dairy cow/Colorado/24_020284-002/2024	EPI_ISL_19307249	2024-07-12	USDA, APHIS, Veterinary Services, Diagnostic Virology Laboratory, National Veterinary Services Laboratories		Aufderhar,M., Franzen,K., Killian,M., Lantz,K., Stuber,T., Hicks,J., Norris,C. and Lakin,S.
A/dairy cow/Colorado/24_020284-004/2024	EPI_ISL_19307248	2024-07-12	USDA, APHIS, Veterinary Services, Diagnostic Virology Laboratory, National Veterinary Services Laboratories		Aufderhar,M., Franzen,K., Killian,M., Lantz,K., Stuber,T., Hicks,J., Norris,C. and Lakin,S.
A/dairy cow/Colorado/24_020284-005/2024	EPI_ISL_19307247	2024-07-12	USDA, APHIS, Veterinary Services, Diagnostic Virology Laboratory, National Veterinary Services Laboratories		Aufderhar,M., Franzen,K., Killian,M., Lantz,K., Stuber,T., Hicks,J., Norris,C. and Lakin,S.
A/dairy cow/Colorado/24_019381-002/2024	EPI_ISL_19289696	2024-07-02	USDA, APHIS, Veterinary Services, Diagnostic Virology Laboratory, National Veterinary Services Laboratories		Aufderhar,M., Franzen,K., Killian,M., Lantz,K., Stuber,T., Hicks,J., Norris,C. and Lakin,S.
A/dairy cow/Colorado/24_019601-002/2024	EPI_ISL_19289684	2024-07-03	USDA, APHIS, Veterinary Services, Diagnostic Virology Laboratory, National Veterinary Services Laboratories		Aufderhar,M., Franzen,K., Killian,M., Lantz,K., Stuber,T., Hicks,J., Norris,C. and Lakin,S.
A/dairy cow/Colorado/24_019691-001/2024	EPI_ISL_19289658	2024-07-05	USDA, APHIS, Veterinary Services, Diagnostic Virology Laboratory, National Veterinary Services Laboratories		Aufderhar,M., Franzen,K., Killian,M., Lantz,K., Stuber,T., Hicks,J., Norris,C. and Lakin,S.
A/dairy cow/Colorado/24_019691-003/2024	EPI_ISL_19289640	2024-07-05	USDA, APHIS, Veterinary Services, Diagnostic Virology Laboratory, National Veterinary Services Laboratories		Aufderhar,M., Franzen,K., Killian,M., Lantz,K., Stuber,T., Hicks,J., Norris,C. and Lakin,S.
A/dairy cow/Colorado/24_019691-004/2024	EPI_ISL_19289635	2024-07-05	USDA, APHIS, Veterinary Services, Diagnostic Virology Laboratory, National Veterinary Services Laboratories		Aufderhar,M., Franzen,K., Killian,M., Lantz,K., Stuber,T., Hicks,J., Norris,C. and Lakin,S.
A/dairy cow/Colorado/24_019691-005/2024	EPI_ISL_19289628	2024-07-05	USDA, APHIS, Veterinary Services, Diagnostic Virology Laboratory, National Veterinary Services Laboratories		Aufderhar,M., Franzen,K., Killian,M., Lantz,K., Stuber,T., Hicks,J., Norris,C. and Lakin,S.
A/dairy cow/Colorado/24_019691-007/2024	EPI_ISL_19289625	2024-07-05	USDA, APHIS, Veterinary Services, Diagnostic Virology Laboratory, National Veterinary Services Laboratories		Aufderhar,M., Franzen,K., Killian,M., Lantz,K., Stuber,T., Hicks,J., Norris,C. and Lakin,S.
A/dairy cow/Colorado/24_019691-009/2024	EPI_ISL_19289621	2024-07-05	USDA, APHIS, Veterinary Services, Diagnostic Virology Laboratory, National Veterinary Services Laboratories		Aufderhar,M., Franzen,K., Killian,M., Lantz,K., Stuber,T., Hicks,J., Norris,C. and Lakin,S.
A/dairy cow/Colorado/24_019381-003/2024	EPI_ISL_19289620	2024-07-02	USDA, APHIS, Veterinary Services, Diagnostic Virology Laboratory, National Veterinary Services Laboratories		Aufderhar,M., Franzen,K., Killian,M., Lantz,K., Stuber,T., Hicks,J., Norris,C. and Lakin,S.
A/dairy cow/Colorado/24_019691-010/2024	EPI_ISL_19289611	2024-07-05	USDA, APHIS, Veterinary Services, Diagnostic Virology Laboratory, National Veterinary Services Laboratories		Aufderhar,M., Franzen,K., Killian,M., Lantz,K., Stuber,T., Hicks,J., Norris,C. and Lakin,S.
A/dairy cow/Colorado/24_019691-012/2024	EPI_ISL_19289609	2024-07-05	USDA, APHIS, Veterinary Services, Diagnostic Virology Laboratory, National Veterinary Services Laboratories		Aufderhar,M., Franzen,K., Killian,M., Lantz,K., Stuber,T., Hicks,J., Norris,C. and Lakin,S.
A/dairy cow/Colorado/24_019691-013/2024	EPI_ISL_19289608	2024-07-05	USDA, APHIS, Veterinary Services, Diagnostic Virology Laboratory, National Veterinary Services Laboratories		Aufderhar,M., Franzen,K., Killian,M., Lantz,K., Stuber,T., Hicks,J., Norris,C. and Lakin,S.
A/dairy cow/Colorado/24_019693-004/2024	EPI_ISL_19289606	2024-07-05	USDA, APHIS, Veterinary Services, Diagnostic Virology Laboratory, National Veterinary Services Laboratories		Aufderhar,M., Franzen,K., Killian,M., Lantz,K., Stuber,T., Hicks,J., Norris,C. and Lakin,S.
A/dairy cow/Colorado/24_019693-005/2024	EPI_ISL_19289605	2024-07-05	USDA, APHIS, Veterinary Services, Diagnostic Virology Laboratory, National Veterinary Services Laboratories		Aufderhar,M., Franzen,K., Killian,M., Lantz,K., Stuber,T., Hicks,J., Norris,C. and Lakin,S.
A/dairy cow/Colorado/24_019693-006/2024	EPI_ISL_19289604	2024-07-05	USDA, APHIS, Veterinary Services, Diagnostic Virology Laboratory, National Veterinary Services Laboratories		Aufderhar,M., Franzen,K., Killian,M., Lantz,K., Stuber,T., Hicks,J., Norris,C. and Lakin,S.
A/dairy cow/Colorado/24_019693-007/2024	EPI_ISL_19289603	2024-07-05	USDA, APHIS, Veterinary Services, Diagnostic Virology Laboratory, National Veterinary Services Laboratories		Aufderhar,M., Franzen,K., Killian,M., Lantz,K., Stuber,T., Hicks,J., Norris,C. and Lakin,S.
A/dairy cow/Colorado/24_019693-008/2024	EPI_ISL_19289602	2024-07-05	USDA, APHIS, Veterinary Services, Diagnostic Virology Laboratory, National Veterinary Services Laboratories		Aufderhar,M., Franzen,K., Killian,M., Lantz,K., Stuber,T., Hicks,J., Norris,C. and Lakin,S.
A/dairy cow/Colorado/24_019381-004/2024	EPI_ISL_19289601	2024-07-02	USDA, APHIS, Veterinary Services, Diagnostic Virology Laboratory, National Veterinary Services Laboratories		Aufderhar,M., Franzen,K., Killian,M., Lantz,K., Stuber,T., Hicks,J., Norris,C. and Lakin,S.
A/dairy cow/Colorado/24_019693-010/2024	EPI_ISL_19289600	2024-07-05	USDA, APHIS, Veterinary Services, Diagnostic Virology Laboratory, National Veterinary Services Laboratories		Aufderhar,M., Franzen,K., Killian,M., Lantz,K., Stuber,T., Hicks,J., Norris,C. and Lakin,S.
A/dairy cow/Colorado/24_019694-001/2024	EPI_ISL_19289599	2024-07-05	USDA, APHIS, Veterinary Services, Diagnostic Virology Laboratory, National Veterinary Services Laboratories		Aufderhar,M., Franzen,K., Killian,M., Lantz,K., Stuber,T., Hicks,J., Norris,C. and Lakin,S.
A/dairy cow/Colorado/24_019694-002/2024	EPI_ISL_19289598	2024-07-05	USDA, APHIS, Veterinary Services, Diagnostic Virology Laboratory, National Veterinary Services Laboratories		Aufderhar,M., Franzen,K., Killian,M., Lantz,K., Stuber,T., Hicks,J., Norris,C. and Lakin,S.
A/dairy cow/Colorado/24_019381-005/2024	EPI_ISL_19289590	2024-07-02	USDA, APHIS, Veterinary Services, Diagnostic Virology Laboratory, National Veterinary Services Laboratories		Aufderhar,M., Franzen,K., Killian,M., Lantz,K., Stuber,T., Hicks,J., Norris,C. and Lakin,S.
A/dairy cow/Colorado/24_019381-006/2024	EPI_ISL_19289579	2024-07-02	USDA, APHIS, Veterinary Services, Diagnostic Virology Laboratory, National Veterinary Services Laboratories		Aufderhar,M., Franzen,K., Killian,M., Lantz,K., Stuber,T., Hicks,J., Norris,C. and Lakin,S.
A/dairy cow/Colorado/24_020027-001/2024	EPI_ISL_19289572	2024-07-09	USDA, APHIS, Veterinary Services, Diagnostic Virology Laboratory, National Veterinary Services Laboratories		Aufderhar,M., Franzen,K., Killian,M.L., Lantz,K., Stuber,T., Hicks,J., Norris,C. and Lakin,S.
A/dairy cow/Colorado/24_020027-005/2024	EPI_ISL_19289571	2024-07-09	USDA, APHIS, Veterinary Services, Diagnostic Virology Laboratory, National Veterinary Services Laboratories		Aufderhar,M., Franzen,K., Killian,M.L., Lantz,K., Stuber,T., Hicks,J., Norris,C. and Lakin,S.
A/dairy cow/Colorado/24_020027-006/2024	EPI_ISL_19289570	2024-07-09	USDA, APHIS, Veterinary Services, Diagnostic Virology Laboratory, National Veterinary Services Laboratories		Aufderhar,M., Franzen,K., Killian,M.L., Lantz,K., Stuber,T., Hicks,J., Norris,C. and Lakin,S.
A/dairy cow/Colorado/24_020027-007/2024	EPI_ISL_19289569	2024-07-09	USDA, APHIS, Veterinary Services, Diagnostic Virology Laboratory, National Veterinary Services Laboratories		Aufderhar,M., Franzen,K., Killian,M.L., Lantz,K., Stuber,T., Hicks,J., Norris,C. and Lakin,S.
A/dairy cow/Colorado/24_019381-007/2024	EPI_ISL_19289568	2024-07-02	USDA, APHIS, Veterinary Services, Diagnostic Virology Laboratory, National Veterinary Services Laboratories		Aufderhar,M., Franzen,K., Killian,M., Lantz,K., Stuber,T., Hicks,J., Norris,C. and Lakin,S.
A/dairy cow/Colorado/24_020172-001/2024	EPI_ISL_19289567	2024-07-09	USDA, APHIS, Veterinary Services, Diagnostic Virology Laboratory, National Veterinary Services Laboratories		Aufderhar,M., Franzen,K., Killian,M., Lantz,K., Stuber,T., Hicks,J., Norris,C. and Lakin,S.
A/dairy cow/Colorado/24_020172-002/2024	EPI_ISL_19289566	2024-07-09	USDA, APHIS, Veterinary Services, Diagnostic Virology Laboratory, National Veterinary Services Laboratories		Aufderhar,M., Franzen,K., Killian,M., Lantz,K., Stuber,T., Hicks,J., Norris,C. and Lakin,S.
A/dairy cow/Colorado/24_020175-001/2024	EPI_ISL_19289565	2024-07-09	USDA, APHIS, Veterinary Services, Diagnostic Virology Laboratory, National Veterinary Services Laboratories		Aufderhar,M., Franzen,K., Killian,M., Lantz,K., Stuber,T., Hicks,J., Norris,C. and Lakin,S.
A/dairy cow/Colorado/24_020175-002/2024	EPI_ISL_19289564	2024-07-09	USDA, APHIS, Veterinary Services, Diagnostic Virology Laboratory, National Veterinary Services Laboratories		Aufderhar,M., Franzen,K., Killian,M., Lantz,K., Stuber,T., Hicks,J., Norris,C. and Lakin,S.
A/dairy cow/Colorado/24_020175-004/2024	EPI_ISL_19289563	2024-07-09	USDA, APHIS, Veterinary Services, Diagnostic Virology Laboratory, National Veterinary Services Laboratories		Aufderhar,M., Franzen,K., Killian,M., Lantz,K., Stuber,T., Hicks,J., Norris,C. and Lakin,S.
A/dairy cow/Colorado/24_020176-003/2024	EPI_ISL_19289562	2024-07-11	USDA, APHIS, Veterinary Services, Diagnostic Virology Laboratory, National Veterinary Services Laboratories		Aufderhar,M., Franzen,K., Killian,M., Lantz,K., Stuber,T., Hicks,J., Norris,C. and Lakin,S.
A/dairy cow/Colorado/24_020176-005/2024	EPI_ISL_19289561	2024-07-11	USDA, APHIS, Veterinary Services, Diagnostic Virology Laboratory, National Veterinary Services Laboratories		Aufderhar,M., Franzen,K., Killian,M., Lantz,K., Stuber,T., Hicks,J., Norris,C. and Lakin,S.
A/dairy cow/Colorado/24_019381-012/2024	EPI_ISL_19289557	2024-07-02	USDA, APHIS, Veterinary Services, Diagnostic Virology Laboratory, National Veterinary Services Laboratories		Aufderhar,M., Franzen,K., Killian,M., Lantz,K., Stuber,T., Hicks,J., Norris,C. and Lakin,S.
A/dairy cow/Colorado/24_020284-001/2024	EPI_ISL_19289551	2024-07-12	USDA, APHIS, Veterinary Services, Diagnostic Virology Laboratory, National Veterinary Services Laboratories		Aufderhar,M., Franzen,K., Killian,M., Lantz,K., Stuber,T., Hicks,J., Norris,C. and Lakin,S.
A/dairy cow/Colorado/24_020284-009/2024	EPI_ISL_19289539	2024-07-12	USDA, APHIS, Veterinary Services, Diagnostic Virology Laboratory, National Veterinary Services Laboratories		Aufderhar,M., Franzen,K., Killian,M., Lantz,K., Stuber,T., Hicks,J., Norris,C. and Lakin,S.
A/dairy cow/Colorado/24_020284-010/2024	EPI_ISL_19289526	2024-07-12	USDA, APHIS, Veterinary Services, Diagnostic Virology Laboratory, National Veterinary Services Laboratories		Aufderhar,M., Franzen,K., Killian,M., Lantz,K., Stuber,T., Hicks,J., Norris,C. and Lakin,S.
A/dairy cow/Colorado/24_019381-016/2024	EPI_ISL_19289513	2024-07-02	USDA, APHIS, Veterinary Services, Diagnostic Virology Laboratory, National Veterinary Services Laboratories		Aufderhar,M., Franzen,K., Killian,M., Lantz,K., Stuber,T., Hicks,J., Norris,C. and Lakin,S.
A/dairy cow/Colorado/24_018871-001/2024	EPI_ISL_19272827	2024-06-26	USDA, APHIS, Veterinary Services, Diagnostic Virology Laboratory, National Veterinary Services Laboratories		Aufderhar,M., Franzen,K., Killian,M., Lantz,K., Stuber,T., Hicks,J., Norris,C. and Lakin,S.
A/dairy cow/Colorado/24_018871-002/2024	EPI_ISL_19272826	2024-06-26	USDA, APHIS, Veterinary Services, Diagnostic Virology Laboratory, National Veterinary Services Laboratories		Aufderhar,M., Franzen,K., Killian,M., Lantz,K., Stuber,T., Hicks,J., Norris,C. and Lakin,S.
A/dairy cow/Colorado/24_019381-001/2024	EPI_ISL_19272818	2024-07-02	USDA, APHIS, Veterinary Services, Diagnostic Virology Laboratory, National Veterinary Services Laboratories		Aufderhar,M., Franzen,K., Killian,M., Lantz,K., Stuber,T., Hicks,J., Norris,C. and Lakin,S.
A/dairy cow/Colorado/24_019381-013/2024	EPI_ISL_19272817	2024-07-02	USDA, APHIS, Veterinary Services, Diagnostic Virology Laboratory, National Veterinary Services Laboratories		Aufderhar,M., Franzen,K., Killian,M., Lantz,K., Stuber,T., Hicks,J., Norris,C. and Lakin,S.
A/dairy cow/Colorado/24_019381-015/2024	EPI_ISL_19272816	2024-07-02	USDA, APHIS, Veterinary Services, Diagnostic Virology Laboratory, National Veterinary Services Laboratories		Aufderhar,M., Franzen,K., Killian,M., Lantz,K., Stuber,T., Hicks,J., Norris,C. and Lakin,S.
A/dairy cow/Colorado/24_018871-003/2024	EPI_ISL_19272815	2024-06-26	USDA, APHIS, Veterinary Services, Diagnostic Virology Laboratory, National Veterinary Services Laboratories		Aufderhar,M., Franzen,K., Killian,M., Lantz,K., Stuber,T., Hicks,J., Norris,C. and Lakin,S.
A/dairy cow/Colorado/24_018871-004/2024	EPI_ISL_19272810	2024-06-26	USDA, APHIS, Veterinary Services, Diagnostic Virology Laboratory, National Veterinary Services Laboratories		Aufderhar,M., Franzen,K., Killian,M., Lantz,K., Stuber,T., Hicks,J., Norris,C. and Lakin,S.
A/dairy cow/Colorado/24_018871-005/2024	EPI_ISL_19272809	2024-06-26	USDA, APHIS, Veterinary Services, Diagnostic Virology Laboratory, National Veterinary Services Laboratories		Aufderhar,M., Franzen,K., Killian,M., Lantz,K., Stuber,T., Hicks,J., Norris,C. and Lakin,S.
A/dairy cow/Colorado/24_018028-019/2024	EPI_ISL_19260362	2024-06-18	USDA, APHIS, Veterinary Services, Diagnostic Virology Laboratory, National Veterinary Services Laboratories		Aufderhar,M., Franzen,K., Killian,M., Lantz,K., Stuber,T., Hicks,J., Norris,C. and Lakin,S.
A/dairy cow/Iowa/24_018154-001/2024	EPI_ISL_19260361	2024-06-19	USDA, APHIS, Veterinary Services, Diagnostic Virology Laboratory, National Veterinary Services Laboratories		Aufderhar,M., Franzen,K., Killian,M., Lantz,K., Stuber,T., Hicks,J., Norris,C. and Lakin,S.
A/dairy cow/Iowa/24_018271-001/2024	EPI_ISL_19260360	2024-06-20	USDA, APHIS, Veterinary Services, Diagnostic Virology Laboratory, National Veterinary Services Laboratories		Aufderhar,M., Franzen,K., Killian,M., Lantz,K., Stuber,T., Hicks,J., Norris,C. and Lakin,S.
A/dairy cow/Colorado/24_018334-005/2024	EPI_ISL_19260355	2024-06-20	USDA, APHIS, Veterinary Services, Diagnostic Virology Laboratory, National Veterinary Services Laboratories		Aufderhar,M., Franzen,K., Killian,M., Lantz,K., Stuber,T., Hicks,J., Norris,C. and Lakin,S.
A/dairy cow/Colorado/24_018334-006/2024	EPI_ISL_19260354	2024-06-20	USDA, APHIS, Veterinary Services, Diagnostic Virology Laboratory, National Veterinary Services Laboratories		Aufderhar,M., Franzen,K., Killian,M., Lantz,K., Stuber,T., Hicks,J., Norris,C. and Lakin,S.
A/dairy cow/Colorado/24_018334-007/2024	EPI_ISL_19260353	2024-06-20	USDA, APHIS, Veterinary Services, Diagnostic Virology Laboratory, National Veterinary Services Laboratories		Aufderhar,M., Franzen,K., Killian,M., Lantz,K., Stuber,T., Hicks,J., Norris,C. and Lakin,S.
A/dairy cow/Colorado/24_018028-011/2024	EPI_ISL_19260352	2024-06-18	USDA, APHIS, Veterinary Services, Diagnostic Virology Laboratory, National Veterinary Services Laboratories		Aufderhar,M., Franzen,K., Killian,M., Lantz,K., Stuber,T., Hicks,J., Norris,C. and Lakin,S.
A/dairy cow/Colorado/24_018334-009/2024	EPI_ISL_19260351	2024-06-20	USDA, APHIS, Veterinary Services, Diagnostic Virology Laboratory, National Veterinary Services Laboratories		Aufderhar,M., Franzen,K., Killian,M., Lantz,K., Stuber,T., Hicks,J., Norris,C. and Lakin,S.
A/dairy cow/Colorado/24_018028-016/2024	EPI_ISL_19260348	2024-06-18	USDA, APHIS, Veterinary Services, Diagnostic Virology Laboratory, National Veterinary Services Laboratories		Aufderhar,M., Franzen,K., Killian,M., Lantz,K., Stuber,T., Hicks,J., Norris,C. and Lakin,S.
A/dairy cow/Colorado/24_018334-010/2024	EPI_ISL_19260347	2024-06-20	USDA, APHIS, Veterinary Services, Diagnostic Virology Laboratory, National Veterinary Services Laboratories		Aufderhar,M., Franzen,K., Killian,M., Lantz,K., Stuber,T., Hicks,J., Norris,C. and Lakin,S.
A/dairy cow/Colorado/24_018336-001/2024	EPI_ISL_19260346	2024-06-19	USDA, APHIS, Veterinary Services, Diagnostic Virology Laboratory, National Veterinary Services Laboratories		Aufderhar,M., Franzen,K., Killian,M., Lantz,K., Stuber,T., Hicks,J., Norris,C. and Lakin,S.
A/dairy cow/Colorado/24_018336-002/2024	EPI_ISL_19260345	2024-06-19	USDA, APHIS, Veterinary Services, Diagnostic Virology Laboratory, National Veterinary Services Laboratories		Aufderhar,M., Franzen,K., Killian,M., Lantz,K., Stuber,T., Hicks,J., Norris,C. and Lakin,S.
A/dairy cow/Colorado/24_018766-003/2024	EPI_ISL_19260336	2024-06-24	USDA, APHIS, Veterinary Services, Diagnostic Virology Laboratory, National Veterinary Services Laboratories		Aufderhar,M., Franzen,K., Killian,M., Lantz,K., Stuber,T., Hicks,J., Norris,C. and Lakin,S.
A/dairy cow/Colorado/24_018771-001/2024	EPI_ISL_19260335	2024-06-24	USDA, APHIS, Veterinary Services, Diagnostic Virology Laboratory, National Veterinary Services Laboratories		Aufderhar,M., Franzen,K., Killian,M., Lantz,K., Stuber,T., Hicks,J., Norris,C. and Lakin,S.
A/dairy cow/Colorado/24_018772-009/2024	EPI_ISL_19260334	2024-06-24	USDA, APHIS, Veterinary Services, Diagnostic Virology Laboratory, National Veterinary Services Laboratories		Aufderhar,M., Franzen,K., Killian,M., Lantz,K., Stuber,T., Hicks,J., Norris,C. and Lakin,S.
A/dairy cow/Colorado/24_018772-013/2024	EPI_ISL_19260333	2024-06-24	USDA, APHIS, Veterinary Services, Diagnostic Virology Laboratory, National Veterinary Services Laboratories		Aufderhar,M., Franzen,K., Killian,M., Lantz,K., Stuber,T., Hicks,J., Norris,C. and Lakin,S.
A/dairy cow/Colorado/24_018028-006/2024	EPI_ISL_19260332	2024-06-18	USDA, APHIS, Veterinary Services, Diagnostic Virology Laboratory, National Veterinary Services Laboratories		Aufderhar,M., Franzen,K., Killian,M., Lantz,K., Stuber,T., Hicks,J., Norris,C. and Lakin,S.
A/dairy cow/Colorado/24_018028-007/2024	EPI_ISL_19260331	2024-06-18	USDA, APHIS, Veterinary Services, Diagnostic Virology Laboratory, National Veterinary Services Laboratories		Aufderhar,M., Franzen,K., Killian,M., Lantz,K., Stuber,T., Hicks,J., Norris,C. and Lakin,S.
A/dairy cow/Colorado/24_018029-004/2024	EPI_ISL_19260329	2024-06-17	USDA, APHIS, Veterinary Services, Diagnostic Virology Laboratory, National Veterinary Services Laboratories		Aufderhar,M., Franzen,K., Killian,M., Lantz,K., Stuber,T., Hicks,J., Norris,C. and Lakin,S.
A/dairy cow/Colorado/24_018029-005/2024	EPI_ISL_19260328	2024-06-17	USDA, APHIS, Veterinary Services, Diagnostic Virology Laboratory, National Veterinary Services Laboratories		Aufderhar,M., Franzen,K., Killian,M., Lantz,K., Stuber,T., Hicks,J., Norris,C. and Lakin,S.
A/dairy cow/Colorado/24_018030-004/2024	EPI_ISL_19260327	2024-06-17	USDA, APHIS, Veterinary Services, Diagnostic Virology Laboratory, National Veterinary Services Laboratories		Aufderhar,M., Franzen,K., Killian,M., Lantz,K., Stuber,T., Hicks,J., Norris,C. and Lakin,S.
A/dairy cow/Colorado/24_018030-005/2024	EPI_ISL_19260326	2024-06-17	USDA, APHIS, Veterinary Services, Diagnostic Virology Laboratory, National Veterinary Services Laboratories		Aufderhar,M., Franzen,K., Killian,M., Lantz,K., Stuber,T., Hicks,J., Norris,C. and Lakin,S.
A/dairy cow/Colorado/24_018149-003/2024	EPI_ISL_19260325	2024-06-18	USDA, APHIS, Veterinary Services, Diagnostic Virology Laboratory, National Veterinary Services Laboratories		Aufderhar,M., Franzen,K., Killian,M., Lantz,K., Stuber,T., Hicks,J., Norris,C. and Lakin,S.
A/dairy cow/Colorado/24_018149-004/2024	EPI_ISL_19260324	2024-06-18	USDA, APHIS, Veterinary Services, Diagnostic Virology Laboratory, National Veterinary Services Laboratories		Aufderhar,M., Franzen,K., Killian,M., Lantz,K., Stuber,T., Hicks,J., Norris,C. and Lakin,S.
A/dairy cow/Colorado/24_018151-001/2024	EPI_ISL_19260323	2024-06-18	USDA, APHIS, Veterinary Services, Diagnostic Virology Laboratory, National Veterinary Services Laboratories		Aufderhar,M., Franzen,K., Killian,M., Lantz,K., Stuber,T., Hicks,J., Norris,C. and Lakin,S.
A/dairy cow/Colorado/24_018151-003/2024	EPI_ISL_19260322	2024-06-18	USDA, APHIS, Veterinary Services, Diagnostic Virology Laboratory, National Veterinary Services Laboratories		Aufderhar,M., Franzen,K., Killian,M., Lantz,K., Stuber,T., Hicks,J., Norris,C. and Lakin,S.
A/dairy cow/Colorado/24_018028-008/2024	EPI_ISL_19260321	2024-06-18	USDA, APHIS, Veterinary Services, Diagnostic Virology Laboratory, National Veterinary Services Laboratories		Aufderhar,M., Franzen,K., Killian,M., Lantz,K., Stuber,T., Hicks,J., Norris,C. and Lakin,S.
A/dairy cow/Colorado/24_018151-004/2024	EPI_ISL_19260320	2024-06-18	USDA, APHIS, Veterinary Services, Diagnostic Virology Laboratory, National Veterinary Services Laboratories		Aufderhar,M., Franzen,K., Killian,M., Lantz,K., Stuber,T., Hicks,J., Norris,C. and Lakin,S.
A/dairy cow/Colorado/24_018151-005/2024	EPI_ISL_19260319	2024-06-18	USDA, APHIS, Veterinary Services, Diagnostic Virology Laboratory, National Veterinary Services Laboratories		Aufderhar,M., Franzen,K., Killian,M., Lantz,K., Stuber,T., Hicks,J., Norris,C. and Lakin,S.
A/dairy cow/Colorado/24_018151-006/2024	EPI_ISL_19260318	2024-06-18	USDA, APHIS, Veterinary Services, Diagnostic Virology Laboratory, National Veterinary Services Laboratories		Aufderhar,M., Franzen,K., Killian,M., Lantz,K., Stuber,T., Hicks,J., Norris,C. and Lakin,S.
A/dairy cow/Colorado/24_018028-009/2024	EPI_ISL_19260312	2024-06-18	USDA, APHIS, Veterinary Services, Diagnostic Virology Laboratory, National Veterinary Services Laboratories		Aufderhar,M., Franzen,K., Killian,M., Lantz,K., Stuber,T., Hicks,J., Norris,C. and Lakin,S.
A/dairy cow/Iowa/24_018275-001/2024	EPI_ISL_19260311	2024-06-20	USDA, APHIS, Veterinary Services, Diagnostic Virology Laboratory, National Veterinary Services Laboratories		Aufderhar,M., Franzen,K., Killian,M., Lantz,K., Stuber,T., Hicks,J., Norris,C. and Lakin,S.
A/dairy cow/Iowa/24_018276-001/2024	EPI_ISL_19260310	2024-06-19	USDA, APHIS, Veterinary Services, Diagnostic Virology Laboratory, National Veterinary Services Laboratories		Aufderhar,M., Franzen,K., Killian,M., Lantz,K., Stuber,T., Hicks,J., Norris,C. and Lakin,S.
A/dairy cow/Colorado/24_018334-001/2024	EPI_ISL_19260309	2024-06-20	USDA, APHIS, Veterinary Services, Diagnostic Virology Laboratory, National Veterinary Services Laboratories		Aufderhar,M., Franzen,K., Killian,M., Lantz,K., Stuber,T., Hicks,J., Norris,C. and Lakin,S.
A/dairy cow/Colorado/24_018334-003/2024	EPI_ISL_19260308	2024-06-20	USDA, APHIS, Veterinary Services, Diagnostic Virology Laboratory, National Veterinary Services Laboratories		Aufderhar,M., Franzen,K., Killian,M., Lantz,K., Stuber,T., Hicks,J., Norris,C. and Lakin,S.
A/dairy cow/Colorado/24_018334-004/2024	EPI_ISL_19260307	2024-06-20	USDA, APHIS, Veterinary Services, Diagnostic Virology Laboratory, National Veterinary Services Laboratories		Aufderhar,M., Franzen,K., Killian,M., Lantz,K., Stuber,T., Hicks,J., Norris,C. and Lakin,S.
A/dairy cow/Colorado/24_018334-008/2024	EPI_ISL_19260306	2024-06-20	USDA, APHIS, Veterinary Services, Diagnostic Virology Laboratory, National Veterinary Services Laboratories		Aufderhar,M., Franzen,K., Killian,M., Lantz,K., Stuber,T., Hicks,J., Norris,C. and Lakin,S.
A/dairy cow/Colorado/24_018869-001/2024	EPI_ISL_19260304	2024-06-21	USDA, APHIS, Veterinary Services, Diagnostic Virology Laboratory, National Veterinary Services Laboratories		Aufderhar,M., Franzen,K., Killian,M., Lantz,K., Stuber,T., Hicks,J., Norris,C. and Lakin,S.
A/dairy cow/Colorado/24_018872-001/2024	EPI_ISL_19260303	2024-06-25	USDA, APHIS, Veterinary Services, Diagnostic Virology Laboratory, National Veterinary Services Laboratories		Aufderhar,M., Franzen,K., Killian,M., Lantz,K., Stuber,T., Hicks,J., Norris,C. and Lakin,S.
A/dairy cow/Colorado/24_018872-002/2024	EPI_ISL_19260302	2024-06-25	USDA, APHIS, Veterinary Services, Diagnostic Virology Laboratory, National Veterinary Services Laboratories		Aufderhar,M., Franzen,K., Killian,M., Lantz,K., Stuber,T., Hicks,J., Norris,C. and Lakin,S.
A/dairy cow/Colorado/24_018028-015/2024	EPI_ISL_19260297	2024-06-18	USDA, APHIS, Veterinary Services, Diagnostic Virology Laboratory, National Veterinary Services Laboratories		Aufderhar,M., Franzen,K., Killian,M., Lantz,K., Stuber,T., Hicks,J., Norris,C. and Lakin,S.
A/dairy cow/Colorado/24_018336-003/2024	EPI_ISL_19260296	2024-06-19	USDA, APHIS, Veterinary Services, Diagnostic Virology Laboratory, National Veterinary Services Laboratories		Aufderhar,M., Franzen,K., Killian,M., Lantz,K., Stuber,T., Hicks,J., Norris,C. and Lakin,S.
A/dairy cow/Colorado/24_018336-004/2024	EPI_ISL_19260295	2024-06-19	USDA, APHIS, Veterinary Services, Diagnostic Virology Laboratory, National Veterinary Services Laboratories		Aufderhar,M., Franzen,K., Killian,M., Lantz,K., Stuber,T., Hicks,J., Norris,C. and Lakin,S.
A/dairy cow/Colorado/24_018336-008/2024	EPI_ISL_19260293	2024-06-19	USDA, APHIS, Veterinary Services, Diagnostic Virology Laboratory, National Veterinary Services Laboratories		Aufderhar,M., Franzen,K., Killian,M., Lantz,K., Stuber,T., Hicks,J., Norris,C. and Lakin,S.
A/dairy cow/Colorado/24_018336-009/2024	EPI_ISL_19260292	2024-06-19	USDA, APHIS, Veterinary Services, Diagnostic Virology Laboratory, National Veterinary Services Laboratories		Aufderhar,M., Franzen,K., Killian,M., Lantz,K., Stuber,T., Hicks,J., Norris,C. and Lakin,S.
A/dairy cow/Colorado/24_018336-010/2024	EPI_ISL_19260291	2024-06-19	USDA, APHIS, Veterinary Services, Diagnostic Virology Laboratory, National Veterinary Services Laboratories		Aufderhar,M., Franzen,K., Killian,M., Lantz,K., Stuber,T., Hicks,J., Norris,C. and Lakin,S.
A/dairy cow/Colorado/24_018028-012/2024	EPI_ISL_19260290	2024-06-18	USDA, APHIS, Veterinary Services, Diagnostic Virology Laboratory, National Veterinary Services Laboratories		Aufderhar,M., Franzen,K., Killian,M., Lantz,K., Stuber,T., Hicks,J., Norris,C. and Lakin,S.
A/dairy cow/Colorado/24_018336-012/2024	EPI_ISL_19260289	2024-06-19	USDA, APHIS, Veterinary Services, Diagnostic Virology Laboratory, National Veterinary Services Laboratories		Aufderhar,M., Franzen,K., Killian,M., Lantz,K., Stuber,T., Hicks,J., Norris,C. and Lakin,S.
A/dairy cow/Colorado/24_018637-001/2024	EPI_ISL_19260287	2024-06-24	USDA, APHIS, Veterinary Services, Diagnostic Virology Laboratory, National Veterinary Services Laboratories		Aufderhar,M., Franzen,K., Killian,M., Lantz,K., Stuber,T., Hicks,J., Norris,C. and Lakin,S.
A/dairy cow/Colorado/24_018028-013/2024	EPI_ISL_19260284	2024-06-18	USDA, APHIS, Veterinary Services, Diagnostic Virology Laboratory, National Veterinary Services Laboratories		Aufderhar,M., Franzen,K., Killian,M., Lantz,K., Stuber,T., Hicks,J., Norris,C. and Lakin,S.
A/dairy cow/Colorado/24_018766-001/2024	EPI_ISL_19260283	2024-06-24	USDA, APHIS, Veterinary Services, Diagnostic Virology Laboratory, National Veterinary Services Laboratories		Aufderhar,M., Franzen,K., Killian,M., Lantz,K., Stuber,T., Hicks,J., Norris,C. and Lakin,S.
A/dairy cow/Colorado/24_018766-007/2024	EPI_ISL_19260282	2024-06-24	USDA, APHIS, Veterinary Services, Diagnostic Virology Laboratory, National Veterinary Services Laboratories		Aufderhar,M., Franzen,K., Killian,M., Lantz,K., Stuber,T., Hicks,J., Norris,C. and Lakin,S.
A/dairy cow/Colorado/24_018771-003/2024	EPI_ISL_19260281	2024-06-24	USDA, APHIS, Veterinary Services, Diagnostic Virology Laboratory, National Veterinary Services Laboratories		Aufderhar,M., Franzen,K., Killian,M., Lantz,K., Stuber,T., Hicks,J., Norris,C. and Lakin,S.
A/dairy cow/Colorado/24_018028-014/2024	EPI_ISL_19260280	2024-06-18	USDA, APHIS, Veterinary Services, Diagnostic Virology Laboratory, National Veterinary Services Laboratories		Aufderhar,M., Franzen,K., Killian,M., Lantz,K., Stuber,T., Hicks,J., Norris,C. and Lakin,S.
A/dairy cow/Colorado/24_017660-002/2024	EPI_ISL_19241242	2024-06-13	USDA, APHIS, Veterinary Services, Diagnostic Virology Laboratory, National Veterinary Services Laboratories		Aufderhar,M., Franzen,K., Killian,M., Lantz,K., Stuber,T., Hicks,J., Norris,C. and Lakin,S.
A/dairy cow/Colorado/24_017662-006/2024	EPI_ISL_19241241	2024-06-14	USDA, APHIS, Veterinary Services, Diagnostic Virology Laboratory, National Veterinary Services Laboratories		Aufderhar,M., Franzen,K., Killian,M., Lantz,K., Stuber,T., Hicks,J., Norris,C. and Lakin,S.
A/dairy cow/Colorado/24_017662-008/2024	EPI_ISL_19241240	2024-06-14	USDA, APHIS, Veterinary Services, Diagnostic Virology Laboratory, National Veterinary Services Laboratories		Aufderhar,M., Franzen,K., Killian,M., Lantz,K., Stuber,T., Hicks,J., Norris,C. and Lakin,S.
A/dairy cow/Colorado/24_017662-011/2024	EPI_ISL_19241239	2024-06-14	USDA, APHIS, Veterinary Services, Diagnostic Virology Laboratory, National Veterinary Services Laboratories		Aufderhar,M., Franzen,K., Killian,M., Lantz,K., Stuber,T., Hicks,J., Norris,C. and Lakin,S.
A/dairy cow/Colorado/24_017662-013/2024	EPI_ISL_19241238	2024-06-14	USDA, APHIS, Veterinary Services, Diagnostic Virology Laboratory, National Veterinary Services Laboratories		Aufderhar,M., Franzen,K., Killian,M., Lantz,K., Stuber,T., Hicks,J., Norris,C. and Lakin,S.
A/dairy cow/Colorado/24_017662-014/2024	EPI_ISL_19241237	2024-06-14	USDA, APHIS, Veterinary Services, Diagnostic Virology Laboratory, National Veterinary Services Laboratories		Aufderhar,M., Franzen,K., Killian,M., Lantz,K., Stuber,T., Hicks,J., Norris,C. and Lakin,S.
A/dairy cow/Colorado/24_017811-003/2024	EPI_ISL_19241235	2024-06-14	USDA, APHIS, Veterinary Services, Diagnostic Virology Laboratory, National Veterinary Services Laboratories		Aufderhar,M., Franzen,K., Killian,M., Lantz,K., Stuber,T., Hicks,J., Norris,C. and Lakin,S.
A/dairy cow/Colorado/24_017811-005/2024	EPI_ISL_19241234	2024-06-14	USDA, APHIS, Veterinary Services, Diagnostic Virology Laboratory, National Veterinary Services Laboratories		Aufderhar,M., Franzen,K., Killian,M., Lantz,K., Stuber,T., Hicks,J., Norris,C. and Lakin,S.
A/dairy cow/Colorado/24_018030-001/2024	EPI_ISL_19241230	2024-06-17	USDA, APHIS, Veterinary Services, Diagnostic Virology Laboratory, National Veterinary Services Laboratories		Aufderhar,M., Franzen,K., Killian,M., Lantz,K., Stuber,T., Hicks,J., Norris,C. and Lakin,S.
A/dairy cow/Colorado/24_018030-002/2024	EPI_ISL_19241229	2024-06-17	USDA, APHIS, Veterinary Services, Diagnostic Virology Laboratory, National Veterinary Services Laboratories		Aufderhar,M., Franzen,K., Killian,M., Lantz,K., Stuber,T., Hicks,J., Norris,C. and Lakin,S.
A/dairy cow/Iowa/24_017584-013/2024	EPI_ISL_19241217	2024-06-15	USDA, APHIS, Veterinary Services, Diagnostic Virology Laboratory, National Veterinary Services Laboratories		Aufderhar,M., Franzen,K., Killian,M., Lantz,K., Stuber,T., Hicks,J., Norris,C. and Lakin,S.
A/dairy cow/Iowa/24_017584-014/2024	EPI_ISL_19241216	2024-06-15	USDA, APHIS, Veterinary Services, Diagnostic Virology Laboratory, National Veterinary Services Laboratories		Aufderhar,M., Franzen,K., Killian,M., Lantz,K., Stuber,T., Hicks,J., Norris,C. and Lakin,S.
A/dairy cow/Iowa/24_017584-019/2024	EPI_ISL_19241215	2024-06-15	USDA, APHIS, Veterinary Services, Diagnostic Virology Laboratory, National Veterinary Services Laboratories		Aufderhar,M., Franzen,K., Killian,M., Lantz,K., Stuber,T., Hicks,J., Norris,C. and Lakin,S.
A/dairy cow/Iowa/24_017584-020/2024	EPI_ISL_19241214	2024-06-15	USDA, APHIS, Veterinary Services, Diagnostic Virology Laboratory, National Veterinary Services Laboratories		Aufderhar,M., Franzen,K., Killian,M., Lantz,K., Stuber,T., Hicks,J., Norris,C. and Lakin,S.
A/dairy cow/Iowa/24_017484-001/2024	EPI_ISL_19241195	2024-06-12	USDA, APHIS, Veterinary Services, Diagnostic Virology Laboratory, National Veterinary Services Laboratories		Aufderhar,M., Franzen,K., Killian,M., Lantz,K., Stuber,T., Hicks,J., Norris,C. and Lakin,S.
A/dairy cow/Iowa/24_017484-003/2024	EPI_ISL_19241194	2024-06-12	USDA, APHIS, Veterinary Services, Diagnostic Virology Laboratory, National Veterinary Services Laboratories		Aufderhar,M., Franzen,K., Killian,M., Lantz,K., Stuber,T., Hicks,J., Norris,C. and Lakin,S.
A/dairy cow/Iowa/24_017484-004/2024	EPI_ISL_19241193	2024-06-12	USDA, APHIS, Veterinary Services, Diagnostic Virology Laboratory, National Veterinary Services Laboratories		Aufderhar,M., Franzen,K., Killian,M., Lantz,K., Stuber,T., Hicks,J., Norris,C. and Lakin,S.
A/dairy cow/Iowa/24_017484-005/2024	EPI_ISL_19241192	2024-06-12	USDA, APHIS, Veterinary Services, Diagnostic Virology Laboratory, National Veterinary Services Laboratories		Aufderhar,M., Franzen,K., Killian,M., Lantz,K., Stuber,T., Hicks,J., Norris,C. and Lakin,S.
A/dairy cow/Iowa/24_017484-006/2024	EPI_ISL_19241191	2024-06-12	USDA, APHIS, Veterinary Services, Diagnostic Virology Laboratory, National Veterinary Services Laboratories		Aufderhar,M., Franzen,K., Killian,M., Lantz,K., Stuber,T., Hicks,J., Norris,C. and Lakin,S.
A/dairy cow/Iowa/24_017484-007/2024	EPI_ISL_19241190	2024-06-12	USDA, APHIS, Veterinary Services, Diagnostic Virology Laboratory, National Veterinary Services Laboratories		Aufderhar,M., Franzen,K., Killian,M., Lantz,K., Stuber,T., Hicks,J., Norris,C. and Lakin,S.
A/dairy cow/Iowa/24_017490-001/2024	EPI_ISL_19241187	2024-06-12	USDA, APHIS, Veterinary Services, Diagnostic Virology Laboratory, National Veterinary Services Laboratories		Aufderhar,M., Franzen,K., Killian,M., Lantz,K., Stuber,T., Hicks,J., Norris,C. and Lakin,S.
A/dairy cow/Iowa/24_017490-002/2024	EPI_ISL_19241186	2024-06-12	USDA, APHIS, Veterinary Services, Diagnostic Virology Laboratory, National Veterinary Services Laboratories		Aufderhar,M., Franzen,K., Killian,M., Lantz,K., Stuber,T., Hicks,J., Norris,C. and Lakin,S.
A/dairy cow/Iowa/24_017582-001/2024	EPI_ISL_19241185	2024-06-13	USDA, APHIS, Veterinary Services, Diagnostic Virology Laboratory, National Veterinary Services Laboratories		Aufderhar,M., Franzen,K., Killian,M., Lantz,K., Stuber,T., Hicks,J., Norris,C. and Lakin,S.
A/dairy cow/Iowa/24_017583-001/2024	EPI_ISL_19241184	2024-06-11	USDA, APHIS, Veterinary Services, Diagnostic Virology Laboratory, National Veterinary Services Laboratories		Aufderhar,M., Franzen,K., Killian,M., Lantz,K., Stuber,T., Hicks,J., Norris,C. and Lakin,S.
A/dairy cow/Iowa/24_017584-016/2024	EPI_ISL_19241183	2024-06-15	USDA, APHIS, Veterinary Services, Diagnostic Virology Laboratory, National Veterinary Services Laboratories		Aufderhar,M., Franzen,K., Killian,M., Lantz,K., Stuber,T., Hicks,J., Norris,C. and Lakin,S.
A/dairy cow/Iowa/24_017584-017/2024	EPI_ISL_19241182	2024-06-15	USDA, APHIS, Veterinary Services, Diagnostic Virology Laboratory, National Veterinary Services Laboratories		Aufderhar,M., Franzen,K., Killian,M., Lantz,K., Stuber,T., Hicks,J., Norris,C. and Lakin,S.
A/dairy cow/Iowa/24_017584-018/2024	EPI_ISL_19241181	2024-06-15	USDA, APHIS, Veterinary Services, Diagnostic Virology Laboratory, National Veterinary Services Laboratories		Aufderhar,M., Franzen,K., Killian,M., Lantz,K., Stuber,T., Hicks,J., Norris,C. and Lakin,S.
A/dairy cow/Colorado/24_017660-003/2024	EPI_ISL_19241165	2024-06-13	USDA, APHIS, Veterinary Services, Diagnostic Virology Laboratory, National Veterinary Services Laboratories		Aufderhar,M., Franzen,K., Killian,M., Lantz,K., Stuber,T., Hicks,J., Norris,C. and Lakin,S.
A/dairy cow/Colorado/24_017660-005/2024	EPI_ISL_19241164	2024-06-13	USDA, APHIS, Veterinary Services, Diagnostic Virology Laboratory, National Veterinary Services Laboratories		Aufderhar,M., Franzen,K., Killian,M., Lantz,K., Stuber,T., Hicks,J., Norris,C. and Lakin,S.
A/dairy cow/Colorado/24_017662-002/2024	EPI_ISL_19241163	2024-06-14	USDA, APHIS, Veterinary Services, Diagnostic Virology Laboratory, National Veterinary Services Laboratories		Aufderhar,M., Franzen,K., Killian,M., Lantz,K., Stuber,T., Hicks,J., Norris,C. and Lakin,S.
A/dairy cow/Colorado/24_017662-005/2024	EPI_ISL_19241162	2024-06-14	USDA, APHIS, Veterinary Services, Diagnostic Virology Laboratory, National Veterinary Services Laboratories		Aufderhar,M., Franzen,K., Killian,M., Lantz,K., Stuber,T., Hicks,J., Norris,C. and Lakin,S.
A/dairy cow/Iowa/24_017990-001/2024	EPI_ISL_19241152	2024-06-14	USDA, APHIS, Veterinary Services, Diagnostic Virology Laboratory, National Veterinary Services Laboratories		Aufderhar,M., Franzen,K., Killian,M., Lantz,K., Stuber,T., Hicks,J., Norris,C. and Lakin,S.
A/dairy cow/Colorado/24_018025-001/2024	EPI_ISL_19241149	2024-06-17	USDA, APHIS, Veterinary Services, Diagnostic Virology Laboratory, National Veterinary Services Laboratories		Aufderhar,M., Franzen,K., Killian,M., Lantz,K., Stuber,T., Hicks,J., Norris,C. and Lakin,S.
A/dairy cow/Colorado/24_018027-005/2024	EPI_ISL_19241148	2024-06-17	USDA, APHIS, Veterinary Services, Diagnostic Virology Laboratory, National Veterinary Services Laboratories		Aufderhar,M., Franzen,K., Killian,M., Lantz,K., Stuber,T., Hicks,J., Norris,C. and Lakin,S.
A/dairy cow/Colorado/24_018028-002/2024	EPI_ISL_19241147	2024-06-18	USDA, APHIS, Veterinary Services, Diagnostic Virology Laboratory, National Veterinary Services Laboratories		Aufderhar,M., Franzen,K., Killian,M., Lantz,K., Stuber,T., Hicks,J., Norris,C. and Lakin,S.
A/dairy cow/Colorado/24_018028-003/2024	EPI_ISL_19241146	2024-06-18	USDA, APHIS, Veterinary Services, Diagnostic Virology Laboratory, National Veterinary Services Laboratories		Aufderhar,M., Franzen,K., Killian,M., Lantz,K., Stuber,T., Hicks,J., Norris,C. and Lakin,S.
A/dairy cow/Colorado/24_018028-005/2024	EPI_ISL_19241145	2024-06-18	USDA, APHIS, Veterinary Services, Diagnostic Virology Laboratory, National Veterinary Services Laboratories		Aufderhar,M., Franzen,K., Killian,M., Lantz,K., Stuber,T., Hicks,J., Norris,C. and Lakin,S.
A/dairy cow/Colorado/24_018029-001/2024	EPI_ISL_19241143	2024-06-17	USDA, APHIS, Veterinary Services, Diagnostic Virology Laboratory, National Veterinary Services Laboratories		Aufderhar,M., Franzen,K., Killian,M., Lantz,K., Stuber,T., Hicks,J., Norris,C. and Lakin,S.
A/dairy cow/Colorado/24_018029-006/2024	EPI_ISL_19241142	2024-06-17	USDA, APHIS, Veterinary Services, Diagnostic Virology Laboratory, National Veterinary Services Laboratories		Aufderhar,M., Franzen,K., Killian,M., Lantz,K., Stuber,T., Hicks,J., Norris,C. and Lakin,S.
A/dairy cow/Iowa/24_017584-003/2024	EPI_ISL_19241141	2024-06-15	USDA, APHIS, Veterinary Services, Diagnostic Virology Laboratory, National Veterinary Services Laboratories		Aufderhar,M., Franzen,K., Killian,M., Lantz,K., Stuber,T., Hicks,J., Norris,C. and Lakin,S.
A/dairy cow/Iowa/24_017584-004/2024	EPI_ISL_19241140	2024-06-15	USDA, APHIS, Veterinary Services, Diagnostic Virology Laboratory, National Veterinary Services Laboratories		Aufderhar,M., Franzen,K., Killian,M., Lantz,K., Stuber,T., Hicks,J., Norris,C. and Lakin,S.
A/dairy cow/Iowa/24_017584-005/2024	EPI_ISL_19241139	2024-06-15	USDA, APHIS, Veterinary Services, Diagnostic Virology Laboratory, National Veterinary Services Laboratories		Aufderhar,M., Franzen,K., Killian,M., Lantz,K., Stuber,T., Hicks,J., Norris,C. and Lakin,S.
A/dairy cow/Iowa/24_017584-006/2024	EPI_ISL_19241138	2024-06-15	USDA, APHIS, Veterinary Services, Diagnostic Virology Laboratory, National Veterinary Services Laboratories		Aufderhar,M., Franzen,K., Killian,M., Lantz,K., Stuber,T., Hicks,J., Norris,C. and Lakin,S.
A/dairy cow/Iowa/24_017584-009/2024	EPI_ISL_19241137	2024-06-15	USDA, APHIS, Veterinary Services, Diagnostic Virology Laboratory, National Veterinary Services Laboratories		Aufderhar,M., Franzen,K., Killian,M., Lantz,K., Stuber,T., Hicks,J., Norris,C. and Lakin,S.
A/dairy cow/Iowa/24_017584-010/2024	EPI_ISL_19241136	2024-06-15	USDA, APHIS, Veterinary Services, Diagnostic Virology Laboratory, National Veterinary Services Laboratories		Aufderhar,M., Franzen,K., Killian,M., Lantz,K., Stuber,T., Hicks,J., Norris,C. and Lakin,S.
A/dairy cow/Iowa/24_017584-011/2024	EPI_ISL_19241135	2024-06-15	USDA, APHIS, Veterinary Services, Diagnostic Virology Laboratory, National Veterinary Services Laboratories		Aufderhar,M., Franzen,K., Killian,M., Lantz,K., Stuber,T., Hicks,J., Norris,C. and Lakin,S.
A/dairy cow/Iowa/24_017584-012/2024	EPI_ISL_19241134	2024-06-15	USDA, APHIS, Veterinary Services, Diagnostic Virology Laboratory, National Veterinary Services Laboratories		Aufderhar,M., Franzen,K., Killian,M., Lantz,K., Stuber,T., Hicks,J., Norris,C. and Lakin,S.
A/dairy cow/Iowa/24_017112-003/2024	EPI_ISL_19228547	2024-06-10	USDA, APHIS, Veterinary Services, Diagnostic Virology Laboratory, National Veterinary Services Laboratories		Aufderhar,M., Franzen,K., Killian,M.L., Lantz,K., Stuber,T., Hicks,J., Norris,C. and Lakin,S.
A/dairy cow/Iowa/24_016622-001/2024	EPI_ISL_19228483	2024-06-06	USDA, APHIS, Veterinary Services, Diagnostic Virology Laboratory, National Veterinary Services Laboratories		Norris,C., Tod,S., Jessica,H., Matthew,A., Kerrie,F., Mary,K., Steven,L. and Kris,L.
A/dairy cow/Iowa/24_016252-002/2024	EPI_ISL_19227277	2024-06-03	USDA, APHIS, Veterinary Services, Diagnostic Virology Laboratory, National Veterinary Services Laboratories		Aufderhar,M., Franzen,K., Killian,M.L., Lantz,K., Stuber,T., Hicks,J., Norris,C. and Lakin,S.
A/dairy cow/Iowa/24_016252-003/2024	EPI_ISL_19227238	2024-06-03	USDA, APHIS, Veterinary Services, Diagnostic Virology Laboratory, National Veterinary Services Laboratories		Aufderhar,M., Franzen,K., Killian,M.L., Lantz,K., Stuber,T., Hicks,J., Norris,C. and Lakin,S.
A/dairy cow/Iowa/24_016252-005/2024	EPI_ISL_19227237	2024-06-03	USDA, APHIS, Veterinary Services, Diagnostic Virology Laboratory, National Veterinary Services Laboratories		Aufderhar,M., Franzen,K., Killian,M.L., Lantz,K., Stuber,T., Hicks,J., Norris,C. and Lakin,S.
A/dairy cow/Iowa/24_016252-006/2024	EPI_ISL_19227236	2024-06-03	USDA, APHIS, Veterinary Services, Diagnostic Virology Laboratory, National Veterinary Services Laboratories		Aufderhar,M., Franzen,K., Killian,M.L., Lantz,K., Stuber,T., Hicks,J., Norris,C. and Lakin,S.
A/dairy cow/Iowa/24_016252-010/2024	EPI_ISL_19227234	2024-06-03	USDA, APHIS, Veterinary Services, Diagnostic Virology Laboratory, National Veterinary Services Laboratories		Aufderhar,M., Franzen,K., Killian,M.L., Lantz,K., Stuber,T., Hicks,J., Norris,C. and Lakin,S.
A/dairy cow/Michigan/24_009027-002/2024	EPI_ISL_19167904	2024-03-24	United States Department of Agriculture, Agricultural Research Service, National Animal Disease Center	United States Department of Agriculture, Agricultural Research Service, National Animal Disease Center	Nguyen,T., Hutter,C., Markin,A., Thomas,M., Lantz,K., Killian,M.L., Janzen,G.M., Vijendran,S., Wagle,S., Inderski,B., Magstadt,D.R., Li,G., Diel,D.G., Frye,E.A., Dimitrov,K.M., Swinford,A.K., Thompson,A.C., Snevik,K.R., Suarez,D.L., Spackman,E., Lakin,S.M., C,S., Johnson,K.R., Baker,A.L., Robbe-Austerman,S., Torchetti,M.K.; Anderson,T.K.
A/dairy cow/Kansas/24_009497-004/2024	EPI_ISL_19094717	2024-03-25	United States Department of Agriculture, Agricultural Research Service, National Animal Disease Center	United States Department of Agriculture, Agricultural Research Service, National Animal Disease Center	Nguyen,T., Hutter,C., Markin,A., Thomas,M., Lantz,K., Killian,M.L., Janzen,G.M., Vijendran,S., Wagle,S., Inderski,B., Magstadt,D.R., Li,G., Diel,D.G., Frye,E.A., Dimitrov,K.M., Swinford,A.K., Thompson,A.C., Snevik,K.R., Suarez,D.L., Spackman,E., Lakin,S.M., C,S., Johnson,K.R., Baker,A.L., Robbe-Austerman,S., Torchetti,M.K.; Anderson,T.K.
A/dairy cow/Michigan/24_010071-002/2024	EPI_ISL_19094716	2024-04-01	United States Department of Agriculture, Agricultural Research Service, National Animal Disease Center	United States Department of Agriculture, Agricultural Research Service, National Animal Disease Center	Nguyen,T., Hutter,C., Markin,A., Thomas,M., Lantz,K., Killian,M.L., Janzen,G.M., Vijendran,S., Wagle,S., Inderski,B., Magstadt,D.R., Li,G., Diel,D.G., Frye,E.A., Dimitrov,K.M., Swinford,A.K., Thompson,A.C., Snevik,K.R., Suarez,D.L., Spackman,E., Lakin,S.M., C,S., Johnson,K.R., Baker,A.L., Robbe-Austerman,S., Torchetti,M.K.; Anderson,T.K.
A/dairy cow/Michigan/24_010071-001/2024	EPI_ISL_19094715	2024-04-01	United States Department of Agriculture, Agricultural Research Service, National Animal Disease Center	United States Department of Agriculture, Agricultural Research Service, National Animal Disease Center	Nguyen,T., Hutter,C., Markin,A., Thomas,M., Lantz,K., Killian,M.L., Janzen,G.M., Vijendran,S., Wagle,S., Inderski,B., Magstadt,D.R., Li,G., Diel,D.G., Frye,E.A., Dimitrov,K.M., Swinford,A.K., Thompson,A.C., Snevik,K.R., Suarez,D.L., Spackman,E., Lakin,S.M., C,S., Johnson,K.R., Baker,A.L., Robbe-Austerman,S., Torchetti,M.K.; Anderson,T.K.
A/dairy cow/Kansas/24_009497-011/2024	EPI_ISL_19094714	2024-03-25	United States Department of Agriculture, Agricultural Research Service, National Animal Disease Center	United States Department of Agriculture, Agricultural Research Service, National Animal Disease Center	Nguyen,T., Hutter,C., Markin,A., Thomas,M., Lantz,K., Killian,M.L., Janzen,G.M., Vijendran,S., Wagle,S., Inderski,B., Magstadt,D.R., Li,G., Diel,D.G., Frye,E.A., Dimitrov,K.M., Swinford,A.K., Thompson,A.C., Snevik,K.R., Suarez,D.L., Spackman,E., Lakin,S.M., C,S., Johnson,K.R., Baker,A.L., Robbe-Austerman,S., Torchetti,M.K.; Anderson,T.K.
A/dairy cow/Kansas/24_009497-010/2024	EPI_ISL_19094713	2024-03-25	United States Department of Agriculture, Agricultural Research Service, National Animal Disease Center	United States Department of Agriculture, Agricultural Research Service, National Animal Disease Center	Nguyen,T., Hutter,C., Markin,A., Thomas,M., Lantz,K., Killian,M.L., Janzen,G.M., Vijendran,S., Wagle,S., Inderski,B., Magstadt,D.R., Li,G., Diel,D.G., Frye,E.A., Dimitrov,K.M., Swinford,A.K., Thompson,A.C., Snevik,K.R., Suarez,D.L., Spackman,E., Lakin,S.M., C,S., Johnson,K.R., Baker,A.L., Robbe-Austerman,S., Torchetti,M.K.; Anderson,T.K.
A/dairy cow/Kansas/24_009497-009/2024	EPI_ISL_19094712	2024-03-25	United States Department of Agriculture, Agricultural Research Service, National Animal Disease Center	United States Department of Agriculture, Agricultural Research Service, National Animal Disease Center	Nguyen,T., Hutter,C., Markin,A., Thomas,M., Lantz,K., Killian,M.L., Janzen,G.M., Vijendran,S., Wagle,S., Inderski,B., Magstadt,D.R., Li,G., Diel,D.G., Frye,E.A., Dimitrov,K.M., Swinford,A.K., Thompson,A.C., Snevik,K.R., Suarez,D.L., Spackman,E., Lakin,S.M., C,S., Johnson,K.R., Baker,A.L., Robbe-Austerman,S., Torchetti,M.K.; Anderson,T.K.
A/dairy cow/Kansas/24_009497-008/2024	EPI_ISL_19094711	2024-03-25	United States Department of Agriculture, Agricultural Research Service, National Animal Disease Center	United States Department of Agriculture, Agricultural Research Service, National Animal Disease Center	Nguyen,T., Hutter,C., Markin,A., Thomas,M., Lantz,K., Killian,M.L., Janzen,G.M., Vijendran,S., Wagle,S., Inderski,B., Magstadt,D.R., Li,G., Diel,D.G., Frye,E.A., Dimitrov,K.M., Swinford,A.K., Thompson,A.C., Snevik,K.R., Suarez,D.L., Spackman,E., Lakin,S.M., C,S., Johnson,K.R., Baker,A.L., Robbe-Austerman,S., Torchetti,M.K.; Anderson,T.K.
A/dairy cow/Kansas/24_009497-007/2024	EPI_ISL_19094710	2024-03-25	United States Department of Agriculture, Agricultural Research Service, National Animal Disease Center	United States Department of Agriculture, Agricultural Research Service, National Animal Disease Center	Nguyen,T., Hutter,C., Markin,A., Thomas,M., Lantz,K., Killian,M.L., Janzen,G.M., Vijendran,S., Wagle,S., Inderski,B., Magstadt,D.R., Li,G., Diel,D.G., Frye,E.A., Dimitrov,K.M., Swinford,A.K., Thompson,A.C., Snevik,K.R., Suarez,D.L., Spackman,E., Lakin,S.M., C,S., Johnson,K.R., Baker,A.L., Robbe-Austerman,S., Torchetti,M.K.; Anderson,T.K.
A/dairy cow/Kansas/24_009497-006/2024	EPI_ISL_19094709	2024-03-25	United States Department of Agriculture, Agricultural Research Service, National Animal Disease Center	United States Department of Agriculture, Agricultural Research Service, National Animal Disease Center	Nguyen,T., Hutter,C., Markin,A., Thomas,M., Lantz,K., Killian,M.L., Janzen,G.M., Vijendran,S., Wagle,S., Inderski,B., Magstadt,D.R., Li,G., Diel,D.G., Frye,E.A., Dimitrov,K.M., Swinford,A.K., Thompson,A.C., Snevik,K.R., Suarez,D.L., Spackman,E., Lakin,S.M., C,S., Johnson,K.R., Baker,A.L., Robbe-Austerman,S., Torchetti,M.K.; Anderson,T.K.
A/dairy cow/Kansas/24_009497-005/2024	EPI_ISL_19094708	2024-03-25	United States Department of Agriculture, Agricultural Research Service, National Animal Disease Center	United States Department of Agriculture, Agricultural Research Service, National Animal Disease Center	Nguyen,T., Hutter,C., Markin,A., Thomas,M., Lantz,K., Killian,M.L., Janzen,G.M., Vijendran,S., Wagle,S., Inderski,B., Magstadt,D.R., Li,G., Diel,D.G., Frye,E.A., Dimitrov,K.M., Swinford,A.K., Thompson,A.C., Snevik,K.R., Suarez,D.L., Spackman,E., Lakin,S.M., C,S., Johnson,K.R., Baker,A.L., Robbe-Austerman,S., Torchetti,M.K.; Anderson,T.K.
A/dairy cow/Kansas/24_009497-003/2024	EPI_ISL_19094707	2024-03-25	United States Department of Agriculture, Agricultural Research Service, National Animal Disease Center	United States Department of Agriculture, Agricultural Research Service, National Animal Disease Center	Nguyen,T., Hutter,C., Markin,A., Thomas,M., Lantz,K., Killian,M.L., Janzen,G.M., Vijendran,S., Wagle,S., Inderski,B., Magstadt,D.R., Li,G., Diel,D.G., Frye,E.A., Dimitrov,K.M., Swinford,A.K., Thompson,A.C., Snevik,K.R., Suarez,D.L., Spackman,E., Lakin,S.M., C,S., Johnson,K.R., Baker,A.L., Robbe-Austerman,S., Torchetti,M.K.; Anderson,T.K.
A/dairy cow/Kansas/24_008767-001/2024	EPI_ISL_19094705	2024-03-20	United States Department of Agriculture, Agricultural Research Service, National Animal Disease Center	United States Department of Agriculture, Agricultural Research Service, National Animal Disease Center	Nguyen,T., Hutter,C., Markin,A., Thomas,M., Lantz,K., Killian,M.L., Janzen,G.M., Vijendran,S., Wagle,S., Inderski,B., Magstadt,D.R., Li,G., Diel,D.G., Frye,E.A., Dimitrov,K.M., Swinford,A.K., Thompson,A.C., Snevik,K.R., Suarez,D.L., Spackman,E., Lakin,S.M., C,S., Johnson,K.R., Baker,A.L., Robbe-Austerman,S., Torchetti,M.K.; Anderson,T.K.
A/dairy cow/Idaho/24_009491-007/2024	EPI_ISL_19094704	2024-03-27	United States Department of Agriculture, Agricultural Research Service, National Animal Disease Center	United States Department of Agriculture, Agricultural Research Service, National Animal Disease Center	Nguyen,T., Hutter,C., Markin,A., Thomas,M., Lantz,K., Killian,M.L., Janzen,G.M., Vijendran,S., Wagle,S., Inderski,B., Magstadt,D.R., Li,G., Diel,D.G., Frye,E.A., Dimitrov,K.M., Swinford,A.K., Thompson,A.C., Snevik,K.R., Suarez,D.L., Spackman,E., Lakin,S.M., C,S., Johnson,K.R., Baker,A.L., Robbe-Austerman,S., Torchetti,M.K.; Anderson,T.K.
A/dairy cow/Idaho/24_009491-006/2024	EPI_ISL_19094703	2024-03-27	United States Department of Agriculture, Agricultural Research Service, National Animal Disease Center	United States Department of Agriculture, Agricultural Research Service, National Animal Disease Center	Nguyen,T., Hutter,C., Markin,A., Thomas,M., Lantz,K., Killian,M.L., Janzen,G.M., Vijendran,S., Wagle,S., Inderski,B., Magstadt,D.R., Li,G., Diel,D.G., Frye,E.A., Dimitrov,K.M., Swinford,A.K., Thompson,A.C., Snevik,K.R., Suarez,D.L., Spackman,E., Lakin,S.M., C,S., Johnson,K.R., Baker,A.L., Robbe-Austerman,S., Torchetti,M.K.; Anderson,T.K.
A/dairy cow/Idaho/24_009491-005/2024	EPI_ISL_19094702	2024-03-27	United States Department of Agriculture, Agricultural Research Service, National Animal Disease Center	United States Department of Agriculture, Agricultural Research Service, National Animal Disease Center	Nguyen,T., Hutter,C., Markin,A., Thomas,M., Lantz,K., Killian,M.L., Janzen,G.M., Vijendran,S., Wagle,S., Inderski,B., Magstadt,D.R., Li,G., Diel,D.G., Frye,E.A., Dimitrov,K.M., Swinford,A.K., Thompson,A.C., Snevik,K.R., Suarez,D.L., Spackman,E., Lakin,S.M., C,S., Johnson,K.R., Baker,A.L., Robbe-Austerman,S., Torchetti,M.K.; Anderson,T.K.
A/dairy cow/Idaho/24_009491-003/2024	EPI_ISL_19094701	2024-03-27	United States Department of Agriculture, Agricultural Research Service, National Animal Disease Center	United States Department of Agriculture, Agricultural Research Service, National Animal Disease Center	Nguyen,T., Hutter,C., Markin,A., Thomas,M., Lantz,K., Killian,M.L., Janzen,G.M., Vijendran,S., Wagle,S., Inderski,B., Magstadt,D.R., Li,G., Diel,D.G., Frye,E.A., Dimitrov,K.M., Swinford,A.K., Thompson,A.C., Snevik,K.R., Suarez,D.L., Spackman,E., Lakin,S.M., C,S., Johnson,K.R., Baker,A.L., Robbe-Austerman,S., Torchetti,M.K.; Anderson,T.K.
A/dairy cow/Idaho/24_009491-002/2024	EPI_ISL_19094700	2024-03-27	United States Department of Agriculture, Agricultural Research Service, National Animal Disease Center	United States Department of Agriculture, Agricultural Research Service, National Animal Disease Center	Nguyen,T., Hutter,C., Markin,A., Thomas,M., Lantz,K., Killian,M.L., Janzen,G.M., Vijendran,S., Wagle,S., Inderski,B., Magstadt,D.R., Li,G., Diel,D.G., Frye,E.A., Dimitrov,K.M., Swinford,A.K., Thompson,A.C., Snevik,K.R., Suarez,D.L., Spackman,E., Lakin,S.M., C,S., Johnson,K.R., Baker,A.L., Robbe-Austerman,S., Torchetti,M.K.; Anderson,T.K.
A/dairy cow/Idaho/24_009491-001/2024	EPI_ISL_19094699	2024-03-27	United States Department of Agriculture, Agricultural Research Service, National Animal Disease Center	United States Department of Agriculture, Agricultural Research Service, National Animal Disease Center	Nguyen,T., Hutter,C., Markin,A., Thomas,M., Lantz,K., Killian,M.L., Janzen,G.M., Vijendran,S., Wagle,S., Inderski,B., Magstadt,D.R., Li,G., Diel,D.G., Frye,E.A., Dimitrov,K.M., Swinford,A.K., Thompson,A.C., Snevik,K.R., Suarez,D.L., Spackman,E., Lakin,S.M., C,S., Johnson,K.R., Baker,A.L., Robbe-Austerman,S., Torchetti,M.K.; Anderson,T.K.
A/dairy cow/Michigan/24_010071-003/2024	EPI_ISL_19094696	2024-04-01	United States Department of Agriculture, Agricultural Research Service, National Animal Disease Center	United States Department of Agriculture, Agricultural Research Service, National Animal Disease Center	Nguyen,T., Hutter,C., Markin,A., Thomas,M., Lantz,K., Killian,M.L., Janzen,G.M., Vijendran,S., Wagle,S., Inderski,B., Magstadt,D.R., Li,G., Diel,D.G., Frye,E.A., Dimitrov,K.M., Swinford,A.K., Thompson,A.C., Snevik,K.R., Suarez,D.L., Spackman,E., Lakin,S.M., C,S., Johnson,K.R., Baker,A.L., Robbe-Austerman,S., Torchetti,M.K.; Anderson,T.K.
A/dairy cow/Michigan/24_010071-005/2024	EPI_ISL_19094695	2024-04-01	United States Department of Agriculture, Agricultural Research Service, National Animal Disease Center	United States Department of Agriculture, Agricultural Research Service, National Animal Disease Center	Nguyen,T., Hutter,C., Markin,A., Thomas,M., Lantz,K., Killian,M.L., Janzen,G.M., Vijendran,S., Wagle,S., Inderski,B., Magstadt,D.R., Li,G., Diel,D.G., Frye,E.A., Dimitrov,K.M., Swinford,A.K., Thompson,A.C., Snevik,K.R., Suarez,D.L., Spackman,E., Lakin,S.M., C,S., Johnson,K.R., Baker,A.L., Robbe-Austerman,S., Torchetti,M.K.; Anderson,T.K.
A/dairy cow/Michigan/24_010071-006/2024	EPI_ISL_19094694	2024-04-01	United States Department of Agriculture, Agricultural Research Service, National Animal Disease Center	United States Department of Agriculture, Agricultural Research Service, National Animal Disease Center	Nguyen,T., Hutter,C., Markin,A., Thomas,M., Lantz,K., Killian,M.L., Janzen,G.M., Vijendran,S., Wagle,S., Inderski,B., Magstadt,D.R., Li,G., Diel,D.G., Frye,E.A., Dimitrov,K.M., Swinford,A.K., Thompson,A.C., Snevik,K.R., Suarez,D.L., Spackman,E., Lakin,S.M., C,S., Johnson,K.R., Baker,A.L., Robbe-Austerman,S., Torchetti,M.K.; Anderson,T.K.
A/dairy cow/Michigan/24_010071-007/2024	EPI_ISL_19094693	2024-04-01	United States Department of Agriculture, Agricultural Research Service, National Animal Disease Center	United States Department of Agriculture, Agricultural Research Service, National Animal Disease Center	Nguyen,T., Hutter,C., Markin,A., Thomas,M., Lantz,K., Killian,M.L., Janzen,G.M., Vijendran,S., Wagle,S., Inderski,B., Magstadt,D.R., Li,G., Diel,D.G., Frye,E.A., Dimitrov,K.M., Swinford,A.K., Thompson,A.C., Snevik,K.R., Suarez,D.L., Spackman,E., Lakin,S.M., C,S., Johnson,K.R., Baker,A.L., Robbe-Austerman,S., Torchetti,M.K.; Anderson,T.K.
A/dairy cow/Michigan/24_010071-010/2024	EPI_ISL_19094676	2024-04-01	United States Department of Agriculture, Agricultural Research Service, National Animal Disease Center	United States Department of Agriculture, Agricultural Research Service, National Animal Disease Center	Nguyen,T., Hutter,C., Markin,A., Thomas,M., Lantz,K., Killian,M.L., Janzen,G.M., Vijendran,S., Wagle,S., Inderski,B., Magstadt,D.R., Li,G., Diel,D.G., Frye,E.A., Dimitrov,K.M., Swinford,A.K., Thompson,A.C., Snevik,K.R., Suarez,D.L., Spackman,E., Lakin,S.M., C,S., Johnson,K.R., Baker,A.L., Robbe-Austerman,S., Torchetti,M.K.; Anderson,T.K.
A/dairy cow/Michigan/24_010071-009/2024	EPI_ISL_19094675	2024-04-01	United States Department of Agriculture, Agricultural Research Service, National Animal Disease Center	United States Department of Agriculture, Agricultural Research Service, National Animal Disease Center	Nguyen,T., Hutter,C., Markin,A., Thomas,M., Lantz,K., Killian,M.L., Janzen,G.M., Vijendran,S., Wagle,S., Inderski,B., Magstadt,D.R., Li,G., Diel,D.G., Frye,E.A., Dimitrov,K.M., Swinford,A.K., Thompson,A.C., Snevik,K.R., Suarez,D.L., Spackman,E., Lakin,S.M., C,S., Johnson,K.R., Baker,A.L., Robbe-Austerman,S., Torchetti,M.K.; Anderson,T.K.
A/dairy cow/Michigan/24_010071-008/2024	EPI_ISL_19094674	2024-04-01	United States Department of Agriculture, Agricultural Research Service, National Animal Disease Center	United States Department of Agriculture, Agricultural Research Service, National Animal Disease Center	Nguyen,T., Hutter,C., Markin,A., Thomas,M., Lantz,K., Killian,M.L., Janzen,G.M., Vijendran,S., Wagle,S., Inderski,B., Magstadt,D.R., Li,G., Diel,D.G., Frye,E.A., Dimitrov,K.M., Swinford,A.K., Thompson,A.C., Snevik,K.R., Suarez,D.L., Spackman,E., Lakin,S.M., C,S., Johnson,K.R., Baker,A.L., Robbe-Austerman,S., Torchetti,M.K.; Anderson,T.K.
A/dairy cow/Michigan/24_009027-001/2024	EPI_ISL_19094458	2024-03-24	United States Department of Agriculture, Agricultural Research Service, National Animal Disease Center	United States Department of Agriculture, Agricultural Research Service, National Animal Disease Center	T.,Nguyen; C.,Hutter; A.,Markin; M.,Thomas; K.,Lantz; M.L.,Killian; G.M.,Janzen; S.,Vijendran; S.,Wagle; B.,Inderski; D.R.,Magstadt; G.,Li; D.G.,Diel; E.A.,Frye; K.M.,Dimitrov; A.K.,Swinford; A.C.,Thompson; K.R.,Snevik; D.L.,Suarez; E.,Spackman; S.M.,Lakin; S.,C; K.R.,Johnson; A.L.,Baker; Robbe-S.,Austerman; M.K.,Torchetti; Anderson,T.K.
A/dairy cow/Kansas/24_009497-012/2024	EPI_ISL_19094457	2024-03-25	United States Department of Agriculture, Agricultural Research Service, National Animal Disease Center	United States Department of Agriculture, Agricultural Research Service, National Animal Disease Center	T.,Nguyen; C.,Hutter; A.,Markin; M.,Thomas; K.,Lantz; M.L.,Killian; G.M.,Janzen; S.,Vijendran; S.,Wagle; B.,Inderski; D.R.,Magstadt; G.,Li; D.G.,Diel; E.A.,Frye; K.M.,Dimitrov; A.K.,Swinford; A.C.,Thompson; K.R.,Snevik; D.L.,Suarez; E.,Spackman; S.M.,Lakin; S.,C; K.R.,Johnson; A.L.,Baker; Robbe-S.,Austerman; M.K.,Torchetti; Anderson,T.K.
A/dairy cow/Kansas/24_009497-014/2024	EPI_ISL_19094456	2024-03-25	United States Department of Agriculture, Agricultural Research Service, National Animal Disease Center	United States Department of Agriculture, Agricultural Research Service, National Animal Disease Center	T.,Nguyen; C.,Hutter; A.,Markin; M.,Thomas; K.,Lantz; M.L.,Killian; G.M.,Janzen; S.,Vijendran; S.,Wagle; B.,Inderski; D.R.,Magstadt; G.,Li; D.G.,Diel; E.A.,Frye; K.M.,Dimitrov; A.K.,Swinford; A.C.,Thompson; K.R.,Snevik; D.L.,Suarez; E.,Spackman; S.M.,Lakin; S.,C; K.R.,Johnson; A.L.,Baker; Robbe-S.,Austerman; M.K.,Torchetti; Anderson,T.K.
A/dairy cow/Michigan/24_013787-001/2024	EPI_ISL_19586685	2024-05-02	USDA, APHIS, Veterinary Services, Diagnostic Virology Laboratory, National Veterinary Services Laboratories		Hicks,J.A., Stuber,T., Norris,C., Lakin,S., Killian,M.L., Franzen,K. and Aufderhar,M.
A/dairy cow/Michigan/24_013787-002/2024	EPI_ISL_19586684	2024-05-02	USDA, APHIS, Veterinary Services, Diagnostic Virology Laboratory, National Veterinary Services Laboratories		Hicks,J.A., Stuber,T., Norris,C., Lakin,S., Killian,M.L., Franzen,K. and Aufderhar,M.
A/dairy cow/Michigan/24_013789-001/2024	EPI_ISL_19586683	2024-05-07	USDA, APHIS, Veterinary Services, Diagnostic Virology Laboratory, National Veterinary Services Laboratories		Hicks,J.A., Stuber,T., Norris,C., Lakin,S., Killian,M.L., Franzen,K. and Aufderhar,M.
A/dairy cow/Michigan/24_013789-002/2024	EPI_ISL_19586682	2024-05-07	USDA, APHIS, Veterinary Services, Diagnostic Virology Laboratory, National Veterinary Services Laboratories		Hicks,J.A., Stuber,T., Norris,C., Lakin,S., Killian,M.L., Franzen,K. and Aufderhar,M.
A/dairy cow/USA/24_028356-002/2024	EPI_ISL_19488411	2024-09-26	USDA, APHIS, Veterinary Services, Diagnostic Virology Laboratory, National Veterinary Services Laboratories		Aufderhar,M., Franzen,K., Killian,M., Lantz,K., Stuber,T., Hicks,J., Norris,C. and Lakin,S.
A/dairy cow/USA/24_026980-001/2024	EPI_ISL_19469200	2024-09-10	USDA, APHIS, Veterinary Services, Diagnostic Virology Laboratory, National Veterinary Services Laboratories		Aufderhar,M., Franzen,K., Killian,M., Lantz,K., Stuber,T., Hicks,J., Norris,C. and Lakin,S.
A/dairy cow/Idaho/24_024698-002/2024	EPI_ISL_19413344	2024-08-21	USDA, APHIS, Veterinary Services, Diagnostic Virology Laboratory, National Veterinary Services Laboratories		Norris,C., Tod,S., Jessica,H., Matthew,A., Kerrie,F., Mary,K., Steven,L. and Kris,L.
A/dairy cow/Idaho/24_022349-001/2024	EPI_ISL_19361584	2024-08-01	USDA, APHIS, Veterinary Services, Diagnostic Virology Laboratory, National Veterinary Services Laboratories		Norris,C., Tod,S., Jessica,H., Matthew,A., Kerrie,F., Mary,K., Steven,L. and Kris,L.
A/dairy cow/Idaho/24_015672-001/2024	EPI_ISL_19361583	2024-05-24	USDA, APHIS, Veterinary Services, Diagnostic Virology Laboratory, National Veterinary Services Laboratories		Aufderhar,M., Franzen,K., Killian,M., Lantz,K., Stuber,T., Hicks,J., Norris,C. and Lakin,S.
A/dairy cow/Idaho/24_022349-002/2024	EPI_ISL_19361580	2024-08-01	USDA, APHIS, Veterinary Services, Diagnostic Virology Laboratory, National Veterinary Services Laboratories		Norris,C., Tod,S., Jessica,H., Matthew,A., Kerrie,F., Mary,K., Steven,L. and Kris,L.
A/dairy cow/USA/24_020593-001/2024	EPI_ISL_19307285	2024-07-16	USDA, APHIS, Veterinary Services, Diagnostic Virology Laboratory, National Veterinary Services Laboratories		Aufderhar,M., Franzen,K., Killian,M., Lantz,K., Stuber,T., Hicks,J., Norris,C. and Lakin,S.
A/dairy cow/Iowa/24_019475-002/2024	EPI_ISL_19289782	2024-07-02	USDA, APHIS, Veterinary Services, Diagnostic Virology Laboratory, National Veterinary Services Laboratories		Aufderhar,M., Franzen,K., Killian,M., Lantz,K., Stuber,T., Hicks,J., Norris,C. and Lakin,S.
A/dairy cow/Iowa/24_019476-001/2024	EPI_ISL_19289776	2024-07-02	USDA, APHIS, Veterinary Services, Diagnostic Virology Laboratory, National Veterinary Services Laboratories		Aufderhar,M., Franzen,K., Killian,M., Lantz,K., Stuber,T., Hicks,J., Norris,C. and Lakin,S.
A/dairy cow/Iowa/24_019478-001/2024	EPI_ISL_19289770	2024-07-02	USDA, APHIS, Veterinary Services, Diagnostic Virology Laboratory, National Veterinary Services Laboratories		Aufderhar,M., Franzen,K., Killian,M., Lantz,K., Stuber,T., Hicks,J., Norris,C. and Lakin,S.
A/dairy cow/USA/24_019480-001/2024	EPI_ISL_19289735	2024-07-02	USDA, APHIS, Veterinary Services, Diagnostic Virology Laboratory, National Veterinary Services Laboratories		Aufderhar,M., Franzen,K., Killian,M., Lantz,K., Stuber,T., Hicks,J., Norris,C. and Lakin,S.
A/dairy cow/USA/24_019480-002/2024	EPI_ISL_19289730	2024-07-02	USDA, APHIS, Veterinary Services, Diagnostic Virology Laboratory, National Veterinary Services Laboratories		Aufderhar,M., Franzen,K., Killian,M., Lantz,K., Stuber,T., Hicks,J., Norris,C. and Lakin,S.
A/dairy cow/Idaho/24_019780-001/2024	EPI_ISL_19289595	2024-07-02	USDA, APHIS, Veterinary Services, Diagnostic Virology Laboratory, National Veterinary Services Laboratories		Aufderhar,M., Franzen,K., Killian,M., Lantz,K., Stuber,T., Hicks,J., Norris,C. and Lakin,S.
A/dairy cow/Idaho/24_019780-002/2024	EPI_ISL_19289594	2024-07-02	USDA, APHIS, Veterinary Services, Diagnostic Virology Laboratory, National Veterinary Services Laboratories		Aufderhar,M., Franzen,K., Killian,M., Lantz,K., Stuber,T., Hicks,J., Norris,C. and Lakin,S.
A/dairy cow/Idaho/24_019780-003/2024	EPI_ISL_19289593	2024-07-02	USDA, APHIS, Veterinary Services, Diagnostic Virology Laboratory, National Veterinary Services Laboratories		Aufderhar,M., Franzen,K., Killian,M., Lantz,K., Stuber,T., Hicks,J., Norris,C. and Lakin,S.
A/dairy cow/USA/24_019981-001/2024	EPI_ISL_19289573	2024-07-09	USDA, APHIS, Veterinary Services, Diagnostic Virology Laboratory, National Veterinary Services Laboratories		Aufderhar,M., Franzen,K., Killian,M., Lantz,K., Stuber,T., Hicks,J., Norris,C. and Lakin,S.
A/dairy cow/Idaho/24_014767-003/2024	EPI_ISL_19286159	2024-05-17	USDA, APHIS, Veterinary Services, Diagnostic Virology Laboratory, National Veterinary Services Laboratories		Aufderhar,M., Franzen,K., Killian,M.L., Lantz,K., Stuber,T., Hicks,J., Norris,C. and Lakin,S.
A/dairy cow/Idaho/24_014336-014/2024	EPI_ISL_19286158	2024-05-13	USDA, APHIS, Veterinary Services, Diagnostic Virology Laboratory, National Veterinary Services Laboratories		Aufderhar,M., Franzen,K., Killian,M.L., Lantz,K., Stuber,T., Hicks,J., Norris,C. and Lakin,S.
A/dairy cow/Idaho/24_014336-013/2024	EPI_ISL_19286157	2024-05-13	USDA, APHIS, Veterinary Services, Diagnostic Virology Laboratory, National Veterinary Services Laboratories		Aufderhar,M., Franzen,K., Killian,M.L., Lantz,K., Stuber,T., Hicks,J., Norris,C. and Lakin,S.
A/dairy cow/Idaho/24_014336-012/2024	EPI_ISL_19286156	2024-05-13	USDA, APHIS, Veterinary Services, Diagnostic Virology Laboratory, National Veterinary Services Laboratories		Aufderhar,M., Franzen,K., Killian,M.L., Lantz,K., Stuber,T., Hicks,J., Norris,C. and Lakin,S.
A/dairy cow/Idaho/24_014336-011/2024	EPI_ISL_19286155	2024-05-13	USDA, APHIS, Veterinary Services, Diagnostic Virology Laboratory, National Veterinary Services Laboratories		Aufderhar,M., Franzen,K., Killian,M.L., Lantz,K., Stuber,T., Hicks,J., Norris,C. and Lakin,S.
A/dairy cow/Idaho/24_014336-010/2024	EPI_ISL_19286154	2024-05-13	USDA, APHIS, Veterinary Services, Diagnostic Virology Laboratory, National Veterinary Services Laboratories		Aufderhar,M., Franzen,K., Killian,M.L., Lantz,K., Stuber,T., Hicks,J., Norris,C. and Lakin,S.
A/dairy cow/Idaho/24_014336-008/2024	EPI_ISL_19286153	2024-05-13	USDA, APHIS, Veterinary Services, Diagnostic Virology Laboratory, National Veterinary Services Laboratories		Aufderhar,M., Franzen,K., Killian,M.L., Lantz,K., Stuber,T., Hicks,J., Norris,C. and Lakin,S.
A/dairy cow/Idaho/24_014336-007/2024	EPI_ISL_19286152	2024-05-13	USDA, APHIS, Veterinary Services, Diagnostic Virology Laboratory, National Veterinary Services Laboratories		Aufderhar,M., Franzen,K., Killian,M.L., Lantz,K., Stuber,T., Hicks,J., Norris,C. and Lakin,S.
A/dairy cow/Idaho/24_014336-006/2024	EPI_ISL_19286151	2024-05-13	USDA, APHIS, Veterinary Services, Diagnostic Virology Laboratory, National Veterinary Services Laboratories		Aufderhar,M., Franzen,K., Killian,M.L., Lantz,K., Stuber,T., Hicks,J., Norris,C. and Lakin,S.
A/dairy cow/Idaho/24_014336-004/2024	EPI_ISL_19286150	2024-05-13	USDA, APHIS, Veterinary Services, Diagnostic Virology Laboratory, National Veterinary Services Laboratories		Aufderhar,M., Franzen,K., Killian,M.L., Lantz,K., Stuber,T., Hicks,J., Norris,C. and Lakin,S.
A/dairy cow/Idaho/24_014336-003/2024	EPI_ISL_19286149	2024-05-13	USDA, APHIS, Veterinary Services, Diagnostic Virology Laboratory, National Veterinary Services Laboratories		Aufderhar,M., Franzen,K., Killian,M.L., Lantz,K., Stuber,T., Hicks,J., Norris,C. and Lakin,S.
A/dairy cow/Idaho/24_014336-002/2024	EPI_ISL_19286148	2024-05-13	USDA, APHIS, Veterinary Services, Diagnostic Virology Laboratory, National Veterinary Services Laboratories		Aufderhar,M., Franzen,K., Killian,M.L., Lantz,K., Stuber,T., Hicks,J., Norris,C. and Lakin,S.
A/dairy cow/Idaho/24_014336-001/2024	EPI_ISL_19286147	2024-05-13	USDA, APHIS, Veterinary Services, Diagnostic Virology Laboratory, National Veterinary Services Laboratories		Aufderhar,M., Franzen,K., Killian,M.L., Lantz,K., Stuber,T., Hicks,J., Norris,C. and Lakin,S.
A/dairy cow/Michigan/24_010071-012/2024	EPI_ISL_19270563	2024-03-21	USDA, APHIS, Veterinary Services, Diagnostic Virology Laboratory, National Veterinary Services Laboratories		Aufderhar,M., Franzen,K., Killian,M., Lantz,K., Stuber,T., Hicks,J., Norris,C. and Lakin,S.
A/dairy cow/Michigan/24_009027-003/2024	EPI_ISL_19270559	2024-03-20	USDA, APHIS, Veterinary Services, Diagnostic Virology Laboratory, National Veterinary Services Laboratories		Aufderhar,M., Franzen,K., Killian,M., Lantz,K., Stuber,T., Hicks,J., Norris,C. and Lakin,S.
A/dairy cow/Michigan/24_009027-002-v/2024	EPI_ISL_19270558	2024-03-20	USDA, APHIS, Veterinary Services, Diagnostic Virology Laboratory, National Veterinary Services Laboratories		Aufderhar,M., Franzen,K., Killian,M., Lantz,K., Stuber,T., Hicks,J., Norris,C. and Lakin,S.
A/dairy cow/Idaho/24_014769-002/2024	EPI_ISL_19270553	2024-05-18	USDA, APHIS, Veterinary Services, Diagnostic Virology Laboratory, National Veterinary Services Laboratories		Aufderhar,M., Franzen,K., Killian,M., Lantz,K., Stuber,T., Hicks,J., Norris,C. and Lakin,S.
A/dairy cow/Idaho/24_014769-001/2024	EPI_ISL_19270552	2024-05-18	USDA, APHIS, Veterinary Services, Diagnostic Virology Laboratory, National Veterinary Services Laboratories		Aufderhar,M., Franzen,K., Killian,M., Lantz,K., Stuber,T., Hicks,J., Norris,C. and Lakin,S.
A/dairy cow/Iowa/24_018277-001/2024	EPI_ISL_19260356	2024-06-19	USDA, APHIS, Veterinary Services, Diagnostic Virology Laboratory, National Veterinary Services Laboratories		Hicks,J.A., Stuber,T., Norris,C., Lakin,S., Killian,M.L., Franzen,K. and Aufderhar,M.
A/dairy cow/Iowa/24_018873-001/2024	EPI_ISL_19260350	2024-06-25	USDA, APHIS, Veterinary Services, Diagnostic Virology Laboratory, National Veterinary Services Laboratories		Aufderhar,M., Franzen,K., Killian,M., Lantz,K., Stuber,T., Hicks,J., Norris,C. and Lakin,S.
A/dairy cow/Iowa/24_018873-002/2024	EPI_ISL_19260349	2024-06-25	USDA, APHIS, Veterinary Services, Diagnostic Virology Laboratory, National Veterinary Services Laboratories		Aufderhar,M., Franzen,K., Killian,M., Lantz,K., Stuber,T., Hicks,J., Norris,C. and Lakin,S.
A/dairy cow/Iowa/24_018719-001/2024	EPI_ISL_19260338	2024-06-25	USDA, APHIS, Veterinary Services, Diagnostic Virology Laboratory, National Veterinary Services Laboratories		Aufderhar,M., Franzen,K., Killian,M., Lantz,K., Stuber,T., Hicks,J., Norris,C. and Lakin,S.
A/dairy cow/USA/24_018721-001/2024	EPI_ISL_19260337	2024-06-25	USDA, APHIS, Veterinary Services, Diagnostic Virology Laboratory, National Veterinary Services Laboratories		Aufderhar,M., Franzen,K., Killian,M., Lantz,K., Stuber,T., Hicks,J., Norris,C. and Lakin,S.
A/dairy cow/Idaho/24_018782-001/2024	EPI_ISL_19260305	2024-06-25	USDA, APHIS, Veterinary Services, Diagnostic Virology Laboratory, National Veterinary Services Laboratories		Norris,C., Tod,S., Jessica,H., Matthew,A., Kerrie,F., Mary,K., Steven,L. and Kris,L.
A/dairy cow/Iowa/24_018958-001/2024	EPI_ISL_19260301	2024-06-27	USDA, APHIS, Veterinary Services, Diagnostic Virology Laboratory, National Veterinary Services Laboratories		Aufderhar,M., Franzen,K., Killian,M., Lantz,K., Stuber,T., Hicks,J., Norris,C. and Lakin,S.
A/dairy cow/Iowa/24_018958-002/2024	EPI_ISL_19260300	2024-06-27	USDA, APHIS, Veterinary Services, Diagnostic Virology Laboratory, National Veterinary Services Laboratories		Aufderhar,M., Franzen,K., Killian,M., Lantz,K., Stuber,T., Hicks,J., Norris,C. and Lakin,S.
A/dairy cow/Iowa/24_018958-003/2024	EPI_ISL_19260299	2024-06-27	USDA, APHIS, Veterinary Services, Diagnostic Virology Laboratory, National Veterinary Services Laboratories		Aufderhar,M., Franzen,K., Killian,M., Lantz,K., Stuber,T., Hicks,J., Norris,C. and Lakin,S.
A/dairy cow/Iowa/24_018959-001/2024	EPI_ISL_19260298	2024-06-24	USDA, APHIS, Veterinary Services, Diagnostic Virology Laboratory, National Veterinary Services Laboratories		Aufderhar,M., Franzen,K., Killian,M., Lantz,K., Stuber,T., Hicks,J., Norris,C. and Lakin,S.
A/dairy cow/Idaho/24_017916-001/2024	EPI_ISL_19241232	2024-06-13	USDA, APHIS, Veterinary Services, Diagnostic Virology Laboratory, National Veterinary Services Laboratories		Norris,C., Tod,S., Jessica,H., Matthew,A., Kerrie,F., Mary,K., Steven,L. and Kris,L.
A/dairy cow/Idaho/24_017916-002/2024	EPI_ISL_19241231	2024-06-13	USDA, APHIS, Veterinary Services, Diagnostic Virology Laboratory, National Veterinary Services Laboratories		Norris,C., Tod,S., Jessica,H., Matthew,A., Kerrie,F., Mary,K., Steven,L. and Kris,L.
A/dairy cow/Idaho/24_017478-001/2024	EPI_ISL_19241223	2024-06-06	USDA, APHIS, Veterinary Services, Diagnostic Virology Laboratory, National Veterinary Services Laboratories		Aufderhar,M., Franzen,K., Killian,M., Lantz,K., Stuber,T., Hicks,J., Norris,C. and Lakin,S.
A/dairy cow/Idaho/24_017478-002/2024	EPI_ISL_19241222	2024-06-06	USDA, APHIS, Veterinary Services, Diagnostic Virology Laboratory, National Veterinary Services Laboratories		Aufderhar,M., Franzen,K., Killian,M., Lantz,K., Stuber,T., Hicks,J., Norris,C. and Lakin,S.
A/dairy cow/Idaho/24_017478-005/2024	EPI_ISL_19241221	2024-06-06	USDA, APHIS, Veterinary Services, Diagnostic Virology Laboratory, National Veterinary Services Laboratories		Aufderhar,M., Franzen,K., Killian,M., Lantz,K., Stuber,T., Hicks,J., Norris,C. and Lakin,S.
A/dairy cow/Idaho/24_017483-001/2024	EPI_ISL_19241219	2024-06-11	USDA, APHIS, Veterinary Services, Diagnostic Virology Laboratory, National Veterinary Services Laboratories		Aufderhar,M., Franzen,K., Killian,M., Lantz,K., Stuber,T., Hicks,J., Norris,C. and Lakin,S.
A/dairy cow/Idaho/24_017483-002/2024	EPI_ISL_19241218	2024-06-11	USDA, APHIS, Veterinary Services, Diagnostic Virology Laboratory, National Veterinary Services Laboratories		Aufderhar,M., Franzen,K., Killian,M., Lantz,K., Stuber,T., Hicks,J., Norris,C. and Lakin,S.
A/dairy cow/Idaho/24_017483-003/2024	EPI_ISL_19241196	2024-06-11	USDA, APHIS, Veterinary Services, Diagnostic Virology Laboratory, National Veterinary Services Laboratories		Aufderhar,M., Franzen,K., Killian,M., Lantz,K., Stuber,T., Hicks,J., Norris,C. and Lakin,S.
A/dairy cow/Idaho/24_017489-002/2024	EPI_ISL_19241189	2024-06-10	USDA, APHIS, Veterinary Services, Diagnostic Virology Laboratory, National Veterinary Services Laboratories		Aufderhar,M., Franzen,K., Killian,M., Lantz,K., Stuber,T., Hicks,J., Norris,C. and Lakin,S.
A/dairy cow/Idaho/24_015978-001/2024	EPI_ISL_19228629	2024-05-28	USDA, APHIS, Veterinary Services, Diagnostic Virology Laboratory, National Veterinary Services Laboratories		Aufderhar,M., Franzen,K., Killian,M.L., Lantz,K., Stuber,T., Hicks,J., Norris,C. and Lakin,S.
A/dairy cow/Idaho/24_015978-004/2024	EPI_ISL_19228626	2024-05-28	USDA, APHIS, Veterinary Services, Diagnostic Virology Laboratory, National Veterinary Services Laboratories		Aufderhar,M., Franzen,K., Killian,M.L., Lantz,K., Stuber,T., Hicks,J., Norris,C. and Lakin,S.
A/dairy cow/Idaho/24_016437-040/2024	EPI_ISL_19228621	2024-05-30	USDA, APHIS, Veterinary Services, Diagnostic Virology Laboratory, National Veterinary Services Laboratories		Aufderhar,M., Franzen,K., Killian,M.L., Lantz,K., Stuber,T., Hicks,J., Norris,C. and Lakin,S.
A/dairy cow/Idaho/24_016437-041/2024	EPI_ISL_19228620	2024-05-30	USDA, APHIS, Veterinary Services, Diagnostic Virology Laboratory, National Veterinary Services Laboratories		Aufderhar,M., Franzen,K., Killian,M.L., Lantz,K., Stuber,T., Hicks,J., Norris,C. and Lakin,S.
A/dairy cow/Idaho/24_016437-003/2024	EPI_ISL_19228539	2024-05-30	USDA, APHIS, Veterinary Services, Diagnostic Virology Laboratory, National Veterinary Services Laboratories		Norris,C., Tod,S., Jessica,H., Matthew,A., Kerrie,F., Mary,K., Steven,L. and Kris,L.
A/dairy cow/Idaho/24_016437-004/2024	EPI_ISL_19228538	2024-05-30	USDA, APHIS, Veterinary Services, Diagnostic Virology Laboratory, National Veterinary Services Laboratories		Norris,C., Tod,S., Jessica,H., Matthew,A., Kerrie,F., Mary,K., Steven,L. and Kris,L.
A/dairy cow/Idaho/24_016437-005/2024	EPI_ISL_19228537	2024-05-30	USDA, APHIS, Veterinary Services, Diagnostic Virology Laboratory, National Veterinary Services Laboratories		Norris,C., Tod,S., Jessica,H., Matthew,A., Kerrie,F., Mary,K., Steven,L. and Kris,L.
A/dairy cow/Idaho/24_016437-007/2024	EPI_ISL_19228535	2024-05-30	USDA, APHIS, Veterinary Services, Diagnostic Virology Laboratory, National Veterinary Services Laboratories		Norris,C., Tod,S., Jessica,H., Matthew,A., Kerrie,F., Mary,K., Steven,L. and Kris,L.
A/dairy cow/Idaho/24_016437-008/2024	EPI_ISL_19228534	2024-05-30	USDA, APHIS, Veterinary Services, Diagnostic Virology Laboratory, National Veterinary Services Laboratories		Norris,C., Tod,S., Jessica,H., Matthew,A., Kerrie,F., Mary,K., Steven,L. and Kris,L.
A/dairy cow/Idaho/24_016437-009/2024	EPI_ISL_19228533	2024-05-30	USDA, APHIS, Veterinary Services, Diagnostic Virology Laboratory, National Veterinary Services Laboratories		Norris,C., Tod,S., Jessica,H., Matthew,A., Kerrie,F., Mary,K., Steven,L. and Kris,L.
A/dairy cow/Idaho/24_016437-010/2024	EPI_ISL_19228532	2024-05-30	USDA, APHIS, Veterinary Services, Diagnostic Virology Laboratory, National Veterinary Services Laboratories		Norris,C., Tod,S., Jessica,H., Matthew,A., Kerrie,F., Mary,K., Steven,L. and Kris,L.
A/dairy cow/Idaho/24_016437-011/2024	EPI_ISL_19228531	2024-05-30	USDA, APHIS, Veterinary Services, Diagnostic Virology Laboratory, National Veterinary Services Laboratories		Norris,C., Tod,S., Jessica,H., Matthew,A., Kerrie,F., Mary,K., Steven,L. and Kris,L.
A/dairy cow/Idaho/24_016437-014/2024	EPI_ISL_19228530	2024-05-30	USDA, APHIS, Veterinary Services, Diagnostic Virology Laboratory, National Veterinary Services Laboratories		Norris,C., Tod,S., Jessica,H., Matthew,A., Kerrie,F., Mary,K., Steven,L. and Kris,L.
A/dairy cow/Idaho/24_016437-017/2024	EPI_ISL_19228528	2024-05-30	USDA, APHIS, Veterinary Services, Diagnostic Virology Laboratory, National Veterinary Services Laboratories		Norris,C., Tod,S., Jessica,H., Matthew,A., Kerrie,F., Mary,K., Steven,L. and Kris,L.
A/dairy cow/Idaho/24_016437-019/2024	EPI_ISL_19228527	2024-05-30	USDA, APHIS, Veterinary Services, Diagnostic Virology Laboratory, National Veterinary Services Laboratories		Norris,C., Tod,S., Jessica,H., Matthew,A., Kerrie,F., Mary,K., Steven,L. and Kris,L.
A/dairy cow/Idaho/24_016437-020/2024	EPI_ISL_19228526	2024-05-30	USDA, APHIS, Veterinary Services, Diagnostic Virology Laboratory, National Veterinary Services Laboratories		Norris,C., Tod,S., Jessica,H., Matthew,A., Kerrie,F., Mary,K., Steven,L. and Kris,L.
A/dairy cow/Idaho/24_016437-021/2024	EPI_ISL_19228525	2024-05-30	USDA, APHIS, Veterinary Services, Diagnostic Virology Laboratory, National Veterinary Services Laboratories		Norris,C., Tod,S., Jessica,H., Matthew,A., Kerrie,F., Mary,K., Steven,L. and Kris,L.
A/dairy cow/Idaho/24_016437-022/2024	EPI_ISL_19228523	2024-05-30	USDA, APHIS, Veterinary Services, Diagnostic Virology Laboratory, National Veterinary Services Laboratories		Norris,C., Tod,S., Jessica,H., Matthew,A., Kerrie,F., Mary,K., Steven,L. and Kris,L.
A/dairy cow/Idaho/24_016437-023/2024	EPI_ISL_19228522	2024-05-30	USDA, APHIS, Veterinary Services, Diagnostic Virology Laboratory, National Veterinary Services Laboratories		Norris,C., Tod,S., Jessica,H., Matthew,A., Kerrie,F., Mary,K., Steven,L. and Kris,L.
A/dairy cow/Idaho/24_016437-029/2024	EPI_ISL_19228521	2024-05-30	USDA, APHIS, Veterinary Services, Diagnostic Virology Laboratory, National Veterinary Services Laboratories		Norris,C., Tod,S., Jessica,H., Matthew,A., Kerrie,F., Mary,K., Steven,L. and Kris,L.
A/dairy cow/Idaho/24_016437-031/2024	EPI_ISL_19228520	2024-05-30	USDA, APHIS, Veterinary Services, Diagnostic Virology Laboratory, National Veterinary Services Laboratories		Norris,C., Tod,S., Jessica,H., Matthew,A., Kerrie,F., Mary,K., Steven,L. and Kris,L.
A/dairy cow/Idaho/24_016437-032/2024	EPI_ISL_19228518	2024-05-30	USDA, APHIS, Veterinary Services, Diagnostic Virology Laboratory, National Veterinary Services Laboratories		Norris,C., Tod,S., Jessica,H., Matthew,A., Kerrie,F., Mary,K., Steven,L. and Kris,L.
A/dairy cow/Idaho/24_016437-034/2024	EPI_ISL_19228517	2024-05-30	USDA, APHIS, Veterinary Services, Diagnostic Virology Laboratory, National Veterinary Services Laboratories		Norris,C., Tod,S., Jessica,H., Matthew,A., Kerrie,F., Mary,K., Steven,L. and Kris,L.
A/dairy cow/Idaho/24_016437-037/2024	EPI_ISL_19228516	2024-05-30	USDA, APHIS, Veterinary Services, Diagnostic Virology Laboratory, National Veterinary Services Laboratories		Norris,C., Tod,S., Jessica,H., Matthew,A., Kerrie,F., Mary,K., Steven,L. and Kris,L.
A/dairy cow/Idaho/24_016567-001/2024	EPI_ISL_19228484	2024-06-03	USDA, APHIS, Veterinary Services, Diagnostic Virology Laboratory, National Veterinary Services Laboratories		Norris,C., Tod,S., Jessica,H., Matthew,A., Kerrie,F., Mary,K., Steven,L. and Kris,L.
A/dairy cow/Idaho/24_016687-001/2024	EPI_ISL_19228477	2024-06-05	USDA, APHIS, Veterinary Services, Diagnostic Virology Laboratory, National Veterinary Services Laboratories		Aufderhar,M., Franzen,K., Killian,M., Lantz,K., Stuber,T., Hicks,J., Norris,C. and Lakin,S.
A/dairy cow/Idaho/24_016687-002/2024	EPI_ISL_19228475	2024-06-05	USDA, APHIS, Veterinary Services, Diagnostic Virology Laboratory, National Veterinary Services Laboratories		Aufderhar,M., Franzen,K., Killian,M., Lantz,K., Stuber,T., Hicks,J., Norris,C. and Lakin,S.
A/dairy cow/Idaho/24_016687-003/2024	EPI_ISL_19228474	2024-06-05	USDA, APHIS, Veterinary Services, Diagnostic Virology Laboratory, National Veterinary Services Laboratories		Aufderhar,M., Franzen,K., Killian,M., Lantz,K., Stuber,T., Hicks,J., Norris,C. and Lakin,S.
A/dairy cow/Idaho/24_016688-001/2024	EPI_ISL_19228473	2024-06-06	USDA, APHIS, Veterinary Services, Diagnostic Virology Laboratory, National Veterinary Services Laboratories		Norris,C., Tod,S., Jessica,H., Matthew,A., Kerrie,F., Mary,K., Steven,L. and Kris,L.
A/dairy cow/Idaho/24_016688-003/2024	EPI_ISL_19228472	2024-06-06	USDA, APHIS, Veterinary Services, Diagnostic Virology Laboratory, National Veterinary Services Laboratories		Norris,C., Tod,S., Jessica,H., Matthew,A., Kerrie,F., Mary,K., Steven,L. and Kris,L.
A/dairy cow/Idaho/24_016688-006/2024	EPI_ISL_19228471	2024-06-06	USDA, APHIS, Veterinary Services, Diagnostic Virology Laboratory, National Veterinary Services Laboratories		Norris,C., Tod,S., Jessica,H., Matthew,A., Kerrie,F., Mary,K., Steven,L. and Kris,L.
A/dairy cow/Idaho/24_009779-005/2024	EPI_ISL_19228233	2024-03-27	USDA, APHIS, Veterinary Services, Diagnostic Virology Laboratory, National Veterinary Services Laboratories		Thao-Quyen Nguyen, Carl Hutter, Alexey Markin, Megan Thomas, Kristina Lantz, Mary Lea Killian, Garrett M. Janzen, Sriram Vijendran, Sanket Wagle, Blake Inderski, Drew R. Magstadt, Ganwu Li, Diego G. Die, Elisha Anna Frye, Kiril M. Dimitrov, Amy K. Swinford, Alexis C. Thompson, Kevin R. Snevik, David L. Suarez, Erica Spackman, Steven M. Lakin, Sara C.Ahola, Kammy R. Johnson, Amy L. Baker, Suelee R…
A/dairy cow/Michigan/24_010071-020/2024	EPI_ISL_19228232	2024-04-01	USDA, APHIS, Veterinary Services, Diagnostic Virology Laboratory, National Veterinary Services Laboratories		Thao-Quyen Nguyen, Carl Hutter, Alexey Markin, Megan Thomas, Kristina Lantz, Mary Lea Killian, Garrett M. Janzen, Sriram Vijendran, Sanket Wagle, Blake Inderski, Drew R. Magstadt, Ganwu Li, Diego G. Die, Elisha Anna Frye, Kiril M. Dimitrov, Amy K. Swinford, Alexis C. Thompson, Kevin R. Snevik, David L. Suarez, Erica Spackman, Steven M. Lakin, Sara C.Ahola, Kammy R. Johnson, Amy L. Baker, Suelee R…
A/dairy cow/Michigan/24_010231-001/2024	EPI_ISL_19228219	2024-04-03	USDA, APHIS, Veterinary Services, Diagnostic Virology Laboratory, National Veterinary Services Laboratories		Aufderhar,M., Franzen,K., Killian,M., Lantz,K., Stuber,T., Hicks,J., Norris,C. and Lakin,S.
A/dairy cow/Michigan/24_010231-002/2024	EPI_ISL_19228218	2024-04-03	USDA, APHIS, Veterinary Services, Diagnostic Virology Laboratory, National Veterinary Services Laboratories		Aufderhar,M., Franzen,K., Killian,M., Lantz,K., Stuber,T., Hicks,J., Norris,C. and Lakin,S.
A/dairy cow/Michigan/24_010661-002/2024	EPI_ISL_19228208	2024-04-08	USDA, APHIS, Veterinary Services, Diagnostic Virology Laboratory, National Veterinary Services Laboratories		Aufderhar,M., Franzen,K., Killian,M., Lantz,K., Stuber,T., Hicks,J., Norris,C. and Lakin,S.
A/dairy cow/Michigan/24_010661-003/2024	EPI_ISL_19228207	2024-04-08	USDA, APHIS, Veterinary Services, Diagnostic Virology Laboratory, National Veterinary Services Laboratories		Aufderhar,M., Franzen,K., Killian,M., Lantz,K., Stuber,T., Hicks,J., Norris,C. and Lakin,S.
A/dairy cow/Michigan/24_010661-004/2024	EPI_ISL_19228206	2024-04-08	USDA, APHIS, Veterinary Services, Diagnostic Virology Laboratory, National Veterinary Services Laboratories		Aufderhar,M., Franzen,K., Killian,M., Lantz,K., Stuber,T., Hicks,J., Norris,C. and Lakin,S.
A/dairy cow/Michigan/24_010661-005/2024	EPI_ISL_19228205	2024-04-08	USDA, APHIS, Veterinary Services, Diagnostic Virology Laboratory, National Veterinary Services Laboratories		Aufderhar,M., Franzen,K., Killian,M., Lantz,K., Stuber,T., Hicks,J., Norris,C. and Lakin,S.
A/dairy cow/Michigan/24_010661-007/2024	EPI_ISL_19228204	2024-04-08	USDA, APHIS, Veterinary Services, Diagnostic Virology Laboratory, National Veterinary Services Laboratories		Aufderhar,M., Franzen,K., Killian,M., Lantz,K., Stuber,T., Hicks,J., Norris,C. and Lakin,S.
A/dairy cow/Idaho/24_011573-013/2024	EPI_ISL_19228203	2024-04-15	USDA, APHIS, Veterinary Services, Diagnostic Virology Laboratory, National Veterinary Services Laboratories		Aufderhar,M., Franzen,K., Killian,M., Lantz,K., Stuber,T., Hicks,J., Norris,C. and Lakin,S.
A/dairy cow/Idaho/24_011573-014/2024	EPI_ISL_19228202	2024-04-15	USDA, APHIS, Veterinary Services, Diagnostic Virology Laboratory, National Veterinary Services Laboratories		Aufderhar,M., Franzen,K., Killian,M., Lantz,K., Stuber,T., Hicks,J., Norris,C. and Lakin,S.
A/dairy cow/Idaho/24_011573-021/2024	EPI_ISL_19228201	2024-04-15	USDA, APHIS, Veterinary Services, Diagnostic Virology Laboratory, National Veterinary Services Laboratories		Aufderhar,M., Franzen,K., Killian,M., Lantz,K., Stuber,T., Hicks,J., Norris,C. and Lakin,S.
A/dairy cow/Michigan/24_010071-016/2024	EPI_ISL_19228200	2024-03-21	USDA, APHIS, Veterinary Services, Diagnostic Virology Laboratory, National Veterinary Services Laboratories		Aufderhar,M., Franzen,K., Killian,M., Lantz,K., Stuber,T., Hicks,J., Norris,C. and Lakin,S.
A/dairy cow/Michigan/24_010071-017/2024	EPI_ISL_19228189	2024-03-21	USDA, APHIS, Veterinary Services, Diagnostic Virology Laboratory, National Veterinary Services Laboratories		Aufderhar,M., Franzen,K., Killian,M., Lantz,K., Stuber,T., Hicks,J., Norris,C. and Lakin,S.
A/dairy cow/Michigan/24_010071-018/2024	EPI_ISL_19227563	2024-03-21	USDA, APHIS, Veterinary Services, Diagnostic Virology Laboratory, National Veterinary Services Laboratories		Aufderhar,M., Franzen,K., Killian,M., Lantz,K., Stuber,T., Hicks,J., Norris,C. and Lakin,S.
A/dairy cow/Michigan/24_010661-008/2024	EPI_ISL_19227562	2024-04-08	USDA, APHIS, Veterinary Services, Diagnostic Virology Laboratory, National Veterinary Services Laboratories		Aufderhar,M., Franzen,K., Killian,M., Lantz,K., Stuber,T., Hicks,J., Norris,C. and Lakin,S.
A/dairy cow/Michigan/24_010661-009/2024	EPI_ISL_19227561	2024-04-08	USDA, APHIS, Veterinary Services, Diagnostic Virology Laboratory, National Veterinary Services Laboratories		Aufderhar,M., Franzen,K., Killian,M., Lantz,K., Stuber,T., Hicks,J., Norris,C. and Lakin,S.
A/dairy cow/Michigan/24_010071-013/2024	EPI_ISL_19227560	2024-03-21	USDA, APHIS, Veterinary Services, Diagnostic Virology Laboratory, National Veterinary Services Laboratories		Aufderhar,M., Franzen,K., Killian,M., Lantz,K., Stuber,T., Hicks,J., Norris,C. and Lakin,S.
A/dairy cow/Michigan/24_010661-010/2024	EPI_ISL_19227559	2024-04-08	USDA, APHIS, Veterinary Services, Diagnostic Virology Laboratory, National Veterinary Services Laboratories		Aufderhar,M., Franzen,K., Killian,M., Lantz,K., Stuber,T., Hicks,J., Norris,C. and Lakin,S.
A/dairy cow/Michigan/24_010661-013/2024	EPI_ISL_19227558	2024-04-08	USDA, APHIS, Veterinary Services, Diagnostic Virology Laboratory, National Veterinary Services Laboratories		Aufderhar,M., Franzen,K., Killian,M., Lantz,K., Stuber,T., Hicks,J., Norris,C. and Lakin,S.
A/dairy cow/Michigan/24_010661-014/2024	EPI_ISL_19227557	2024-04-08	USDA, APHIS, Veterinary Services, Diagnostic Virology Laboratory, National Veterinary Services Laboratories		Aufderhar,M., Franzen,K., Killian,M., Lantz,K., Stuber,T., Hicks,J., Norris,C. and Lakin,S.
A/dairy cow/USA/24_010786-002/2024	EPI_ISL_19227555	2024-04-09	USDA, APHIS, Veterinary Services, Diagnostic Virology Laboratory, National Veterinary Services Laboratories		Aufderhar,M., Franzen,K., Killian,M., Lantz,K., Stuber,T., Hicks,J., Norris,C. and Lakin,S.
A/dairy cow/USA/24_010786-003/2024	EPI_ISL_19227554	2024-04-09	USDA, APHIS, Veterinary Services, Diagnostic Virology Laboratory, National Veterinary Services Laboratories		Aufderhar,M., Franzen,K., Killian,M., Lantz,K., Stuber,T., Hicks,J., Norris,C. and Lakin,S.
A/dairy cow/Michigan/24_010071-014/2024	EPI_ISL_19227533	2024-03-21	USDA, APHIS, Veterinary Services, Diagnostic Virology Laboratory, National Veterinary Services Laboratories		Aufderhar,M., Franzen,K., Killian,M., Lantz,K., Stuber,T., Hicks,J., Norris,C. and Lakin,S.
A/dairy cow/Michigan/24_011231-001/2024	EPI_ISL_19227526	2024-04-12	USDA, APHIS, Veterinary Services, Diagnostic Virology Laboratory, National Veterinary Services Laboratories		Hicks,J.A., Stuber,T., Norris,C., Lakin,S., Killian,M.L., Franzen,K. and Aufderhar,M.
A/dairy cow/Michigan/24_011231-003/2024	EPI_ISL_19227524	2024-04-12	USDA, APHIS, Veterinary Services, Diagnostic Virology Laboratory, National Veterinary Services Laboratories		Hicks,J.A., Stuber,T., Norris,C., Lakin,S., Killian,M.L., Franzen,K. and Aufderhar,M.
A/dairy cow/Michigan/24_011231-004/2024	EPI_ISL_19227523	2024-04-12	USDA, APHIS, Veterinary Services, Diagnostic Virology Laboratory, National Veterinary Services Laboratories		Hicks,J.A., Stuber,T., Norris,C., Lakin,S., Killian,M.L., Franzen,K. and Aufderhar,M.
A/dairy cow/Michigan/24_010071-015/2024	EPI_ISL_19227522	2024-03-21	USDA, APHIS, Veterinary Services, Diagnostic Virology Laboratory, National Veterinary Services Laboratories		Aufderhar,M., Franzen,K., Killian,M., Lantz,K., Stuber,T., Hicks,J., Norris,C. and Lakin,S.
A/dairy cow/Michigan/24_011231-006/2024	EPI_ISL_19227521	2024-04-12	USDA, APHIS, Veterinary Services, Diagnostic Virology Laboratory, National Veterinary Services Laboratories		Hicks,J.A., Stuber,T., Norris,C., Lakin,S., Killian,M.L., Franzen,K. and Aufderhar,M.
A/dairy cow/Idaho/24_011573-004/2024	EPI_ISL_19227515	2024-04-15	USDA, APHIS, Veterinary Services, Diagnostic Virology Laboratory, National Veterinary Services Laboratories		Aufderhar,M., Franzen,K., Killian,M., Lantz,K., Stuber,T., Hicks,J., Norris,C. and Lakin,S.
A/dairy cow/Idaho/24_011573-002/2024	EPI_ISL_19227512	2024-04-05	USDA, APHIS, Veterinary Services, Diagnostic Virology Laboratory, National Veterinary Services Laboratories		Aufderhar,M., Franzen,K., Killian,M., Lantz,K., Stuber,T., Hicks,J., Norris,C. and Lakin,S.
A/dairy cow/Idaho/24_011573-005/2024	EPI_ISL_19227501	2024-04-15	USDA, APHIS, Veterinary Services, Diagnostic Virology Laboratory, National Veterinary Services Laboratories		Aufderhar,M., Franzen,K., Killian,M., Lantz,K., Stuber,T., Hicks,J., Norris,C. and Lakin,S.
A/dairy cow/Michigan/24_012314-001/2024	EPI_ISL_19227500	2024-04-24	USDA, APHIS, Veterinary Services, Diagnostic Virology Laboratory, National Veterinary Services Laboratories		Aufderhar,M., Franzen,K., Killian,M., Lantz,K., Stuber,T., Hicks,J., Norris,C. and Lakin,S.
A/dairy cow/Michigan/24_012314-002/2024	EPI_ISL_19227499	2024-04-24	USDA, APHIS, Veterinary Services, Diagnostic Virology Laboratory, National Veterinary Services Laboratories		Aufderhar,M., Franzen,K., Killian,M., Lantz,K., Stuber,T., Hicks,J., Norris,C. and Lakin,S.
A/dairy cow/Michigan/24_012314-003/2024	EPI_ISL_19227498	2024-04-24	USDA, APHIS, Veterinary Services, Diagnostic Virology Laboratory, National Veterinary Services Laboratories		Aufderhar,M., Franzen,K., Killian,M., Lantz,K., Stuber,T., Hicks,J., Norris,C. and Lakin,S.
A/dairy cow/Idaho/24_012341-001/2024	EPI_ISL_19227497	2024-04-23	USDA, APHIS, Veterinary Services, Diagnostic Virology Laboratory, National Veterinary Services Laboratories		Aufderhar,M., Franzen,K., Killian,M., Lantz,K., Stuber,T., Hicks,J., Norris,C. and Lakin,S.
A/dairy cow/Idaho/24_012341-004/2024	EPI_ISL_19227495	2024-04-23	USDA, APHIS, Veterinary Services, Diagnostic Virology Laboratory, National Veterinary Services Laboratories		Aufderhar,M., Franzen,K., Killian,M., Lantz,K., Stuber,T., Hicks,J., Norris,C. and Lakin,S.
A/dairy cow/Idaho/24_012341-007/2024	EPI_ISL_19227494	2024-04-23	USDA, APHIS, Veterinary Services, Diagnostic Virology Laboratory, National Veterinary Services Laboratories		Aufderhar,M., Franzen,K., Killian,M., Lantz,K., Stuber,T., Hicks,J., Norris,C. and Lakin,S.
A/dairy cow/Idaho/24_012341-008/2024	EPI_ISL_19227493	2024-04-23	USDA, APHIS, Veterinary Services, Diagnostic Virology Laboratory, National Veterinary Services Laboratories		Aufderhar,M., Franzen,K., Killian,M., Lantz,K., Stuber,T., Hicks,J., Norris,C. and Lakin,S.
A/dairy cow/Idaho/24_012341-010/2024	EPI_ISL_19227492	2024-04-23	USDA, APHIS, Veterinary Services, Diagnostic Virology Laboratory, National Veterinary Services Laboratories		Aufderhar,M., Franzen,K., Killian,M., Lantz,K., Stuber,T., Hicks,J., Norris,C. and Lakin,S.
A/dairy cow/Idaho/24_012341-013/2024	EPI_ISL_19227490	2024-04-23	USDA, APHIS, Veterinary Services, Diagnostic Virology Laboratory, National Veterinary Services Laboratories		Aufderhar,M., Franzen,K., Killian,M., Lantz,K., Stuber,T., Hicks,J., Norris,C. and Lakin,S.
A/dairy cow/Idaho/24_011573-006/2024	EPI_ISL_19227489	2024-04-15	USDA, APHIS, Veterinary Services, Diagnostic Virology Laboratory, National Veterinary Services Laboratories		Aufderhar,M., Franzen,K., Killian,M., Lantz,K., Stuber,T., Hicks,J., Norris,C. and Lakin,S.
A/dairy cow/Idaho/24_012341-014/2024	EPI_ISL_19227488	2024-04-23	USDA, APHIS, Veterinary Services, Diagnostic Virology Laboratory, National Veterinary Services Laboratories		Aufderhar,M., Franzen,K., Killian,M., Lantz,K., Stuber,T., Hicks,J., Norris,C. and Lakin,S.
A/dairy cow/Idaho/24_012341-015/2024	EPI_ISL_19227487	2024-04-23	USDA, APHIS, Veterinary Services, Diagnostic Virology Laboratory, National Veterinary Services Laboratories		Aufderhar,M., Franzen,K., Killian,M., Lantz,K., Stuber,T., Hicks,J., Norris,C. and Lakin,S.
A/dairy cow/Idaho/24_012341-016/2024	EPI_ISL_19227486	2024-04-23	USDA, APHIS, Veterinary Services, Diagnostic Virology Laboratory, National Veterinary Services Laboratories		Aufderhar,M., Franzen,K., Killian,M., Lantz,K., Stuber,T., Hicks,J., Norris,C. and Lakin,S.
A/dairy cow/Idaho/24_012341-017/2024	EPI_ISL_19227485	2024-04-23	USDA, APHIS, Veterinary Services, Diagnostic Virology Laboratory, National Veterinary Services Laboratories		Aufderhar,M., Franzen,K., Killian,M., Lantz,K., Stuber,T., Hicks,J., Norris,C. and Lakin,S.
A/dairy cow/Idaho/24_012341-018/2024	EPI_ISL_19227484	2024-04-23	USDA, APHIS, Veterinary Services, Diagnostic Virology Laboratory, National Veterinary Services Laboratories		Aufderhar,M., Franzen,K., Killian,M., Lantz,K., Stuber,T., Hicks,J., Norris,C. and Lakin,S.
A/dairy cow/Idaho/24_012341-020/2024	EPI_ISL_19227483	2024-04-23	USDA, APHIS, Veterinary Services, Diagnostic Virology Laboratory, National Veterinary Services Laboratories		Aufderhar,M., Franzen,K., Killian,M., Lantz,K., Stuber,T., Hicks,J., Norris,C. and Lakin,S.
A/dairy cow/Idaho/24_012341-021/2024	EPI_ISL_19227482	2024-04-23	USDA, APHIS, Veterinary Services, Diagnostic Virology Laboratory, National Veterinary Services Laboratories		Aufderhar,M., Franzen,K., Killian,M., Lantz,K., Stuber,T., Hicks,J., Norris,C. and Lakin,S.
A/dairy cow/Idaho/24_012341-022/2024	EPI_ISL_19227481	2024-04-23	USDA, APHIS, Veterinary Services, Diagnostic Virology Laboratory, National Veterinary Services Laboratories		Thao-Quyen Nguyen, Carl Hutter, Alexey Markin, Megan Thomas, Kristina Lantz, Mary Lea Killian, Garrett M. Janzen, Sriram Vijendran, Sanket Wagle, Blake Inderski, Drew R. Magstadt, Ganwu Li, Diego G. Die, Elisha Anna Frye, Kiril M. Dimitrov, Amy K. Swinford, Alexis C. Thompson, Kevin R. Snevik, David L. Suarez, Erica Spackman, Steven M. Lakin, Sara C.Ahola, Kammy R. Johnson, Amy L. Baker, Suelee R…
A/dairy cow/Idaho/24_011573-008/2024	EPI_ISL_19227477	2024-04-15	USDA, APHIS, Veterinary Services, Diagnostic Virology Laboratory, National Veterinary Services Laboratories		Aufderhar,M., Franzen,K., Killian,M., Lantz,K., Stuber,T., Hicks,J., Norris,C. and Lakin,S.
A/dairy cow/USA/24_012377-001/2024	EPI_ISL_19227472	2024-04-23	USDA, APHIS, Veterinary Services, Diagnostic Virology Laboratory, National Veterinary Services Laboratories		Aufderhar,M., Franzen,K., Killian,M., Lantz,K., Stuber,T., Hicks,J., Norris,C. and Lakin,S.
A/dairy cow/USA/24_012377-002/2024	EPI_ISL_19227471	2024-04-23	USDA, APHIS, Veterinary Services, Diagnostic Virology Laboratory, National Veterinary Services Laboratories		Aufderhar,M., Franzen,K., Killian,M., Lantz,K., Stuber,T., Hicks,J., Norris,C. and Lakin,S.
A/dairy cow/USA/24_012377-003/2024	EPI_ISL_19227470	2024-04-23	USDA, APHIS, Veterinary Services, Diagnostic Virology Laboratory, National Veterinary Services Laboratories		Aufderhar,M., Franzen,K., Killian,M., Lantz,K., Stuber,T., Hicks,J., Norris,C. and Lakin,S.
A/dairy cow/USA/24_012377-006/2024	EPI_ISL_19227467	2024-04-23	USDA, APHIS, Veterinary Services, Diagnostic Virology Laboratory, National Veterinary Services Laboratories		Aufderhar,M., Franzen,K., Killian,M., Lantz,K., Stuber,T., Hicks,J., Norris,C. and Lakin,S.
A/dairy cow/Idaho/24_011573-009/2024	EPI_ISL_19227466	2024-04-15	USDA, APHIS, Veterinary Services, Diagnostic Virology Laboratory, National Veterinary Services Laboratories		Aufderhar,M., Franzen,K., Killian,M., Lantz,K., Stuber,T., Hicks,J., Norris,C. and Lakin,S.
A/dairy cow/USA/24_012377-007/2024	EPI_ISL_19227465	2024-04-23	USDA, APHIS, Veterinary Services, Diagnostic Virology Laboratory, National Veterinary Services Laboratories		Aufderhar,M., Franzen,K., Killian,M., Lantz,K., Stuber,T., Hicks,J., Norris,C. and Lakin,S.
A/dairy cow/USA/24_012377-008/2024	EPI_ISL_19227464	2024-04-23	USDA, APHIS, Veterinary Services, Diagnostic Virology Laboratory, National Veterinary Services Laboratories		Aufderhar,M., Franzen,K., Killian,M., Lantz,K., Stuber,T., Hicks,J., Norris,C. and Lakin,S.
A/dairy cow/USA/24_012377-009/2024	EPI_ISL_19227463	2024-04-23	USDA, APHIS, Veterinary Services, Diagnostic Virology Laboratory, National Veterinary Services Laboratories		Aufderhar,M., Franzen,K., Killian,M., Lantz,K., Stuber,T., Hicks,J., Norris,C. and Lakin,S.
A/dairy cow/USA/24_012377-010/2024	EPI_ISL_19227462	2024-04-23	USDA, APHIS, Veterinary Services, Diagnostic Virology Laboratory, National Veterinary Services Laboratories		Aufderhar,M., Franzen,K., Killian,M., Lantz,K., Stuber,T., Hicks,J., Norris,C. and Lakin,S.
A/dairy cow/Idaho/24_011573-012/2024	EPI_ISL_19227459	2024-04-15	USDA, APHIS, Veterinary Services, Diagnostic Virology Laboratory, National Veterinary Services Laboratories		Aufderhar,M., Franzen,K., Killian,M., Lantz,K., Stuber,T., Hicks,J., Norris,C. and Lakin,S.
A/dairy cow/Idaho/24_011573-015/2024	EPI_ISL_19227458	2024-04-15	USDA, APHIS, Veterinary Services, Diagnostic Virology Laboratory, National Veterinary Services Laboratories		Aufderhar,M., Franzen,K., Killian,M., Lantz,K., Stuber,T., Hicks,J., Norris,C. and Lakin,S.
A/dairy cow/Idaho/24_011573-017/2024	EPI_ISL_19227457	2024-04-15	USDA, APHIS, Veterinary Services, Diagnostic Virology Laboratory, National Veterinary Services Laboratories		Aufderhar,M., Franzen,K., Killian,M., Lantz,K., Stuber,T., Hicks,J., Norris,C. and Lakin,S.
A/dairy cow/Idaho/24_012341-002/2024	EPI_ISL_19227455	2024-04-23	USDA, APHIS, Veterinary Services, Diagnostic Virology Laboratory, National Veterinary Services Laboratories		Aufderhar,M., Franzen,K., Killian,M., Lantz,K., Stuber,T., Hicks,J., Norris,C. and Lakin,S.
A/dairy cow/USA/24_013021-004/2024	EPI_ISL_19227453	2024-04-29	USDA, APHIS, Veterinary Services, Diagnostic Virology Laboratory, National Veterinary Services Laboratories		Aufderhar,M., Franzen,K., Killian,M., Lantz,K., Stuber,T., Hicks,J., Norris,C. and Lakin,S.
A/dairy cow/USA/24_013021-005/2024	EPI_ISL_19227452	2024-04-29	USDA, APHIS, Veterinary Services, Diagnostic Virology Laboratory, National Veterinary Services Laboratories		Aufderhar,M., Franzen,K., Killian,M., Lantz,K., Stuber,T., Hicks,J., Norris,C. and Lakin,S.
A/dairy cow/USA/24_013021-006/2024	EPI_ISL_19227451	2024-04-29	USDA, APHIS, Veterinary Services, Diagnostic Virology Laboratory, National Veterinary Services Laboratories		Aufderhar,M., Franzen,K., Killian,M., Lantz,K., Stuber,T., Hicks,J., Norris,C. and Lakin,S.
A/dairy cow/USA/24_013021-007/2024	EPI_ISL_19227450	2024-04-29	USDA, APHIS, Veterinary Services, Diagnostic Virology Laboratory, National Veterinary Services Laboratories		Aufderhar,M., Franzen,K., Killian,M., Lantz,K., Stuber,T., Hicks,J., Norris,C. and Lakin,S.
A/dairy cow/USA/24_013021-008/2024	EPI_ISL_19227449	2024-04-29	USDA, APHIS, Veterinary Services, Diagnostic Virology Laboratory, National Veterinary Services Laboratories		Aufderhar,M., Franzen,K., Killian,M., Lantz,K., Stuber,T., Hicks,J., Norris,C. and Lakin,S.
A/dairy cow/USA/24_013021-010/2024	EPI_ISL_19227447	2024-04-29	USDA, APHIS, Veterinary Services, Diagnostic Virology Laboratory, National Veterinary Services Laboratories		Aufderhar,M., Franzen,K., Killian,M., Lantz,K., Stuber,T., Hicks,J., Norris,C. and Lakin,S.
A/dairy cow/USA/24_013021-011/2024	EPI_ISL_19227446	2024-04-29	USDA, APHIS, Veterinary Services, Diagnostic Virology Laboratory, National Veterinary Services Laboratories		Aufderhar,M., Franzen,K., Killian,M., Lantz,K., Stuber,T., Hicks,J., Norris,C. and Lakin,S.
A/dairy cow/Michigan/24_013172-002/2024	EPI_ISL_19227445	2024-04-30	USDA, APHIS, Veterinary Services, Diagnostic Virology Laboratory, National Veterinary Services Laboratories		Aufderhar,M., Franzen,K., Killian,M., Lantz,K., Stuber,T., Hicks,J., Norris,C. and Lakin,S.
A/dairy cow/Idaho/24_013170-011/2024	EPI_ISL_19227442	2024-05-01	USDA, APHIS, Veterinary Services, Diagnostic Virology Laboratory, National Veterinary Services Laboratories		Thao-Quyen Nguyen, Carl Hutter, Alexey Markin, Megan Thomas, Kristina Lantz, Mary Lea Killian, Garrett M. Janzen, Sriram Vijendran, Sanket Wagle, Blake Inderski, Drew R. Magstadt, Ganwu Li, Diego G. Die, Elisha Anna Frye, Kiril M. Dimitrov, Amy K. Swinford, Alexis C. Thompson, Kevin R. Snevik, David L. Suarez, Erica Spackman, Steven M. Lakin, Sara C.Ahola, Kammy R. Johnson, Amy L. Baker, Suelee R…
A/dairy cow/Idaho/24_013170-012/2024	EPI_ISL_19227441	2024-05-01	USDA, APHIS, Veterinary Services, Diagnostic Virology Laboratory, National Veterinary Services Laboratories		Thao-Quyen Nguyen, Carl Hutter, Alexey Markin, Megan Thomas, Kristina Lantz, Mary Lea Killian, Garrett M. Janzen, Sriram Vijendran, Sanket Wagle, Blake Inderski, Drew R. Magstadt, Ganwu Li, Diego G. Die, Elisha Anna Frye, Kiril M. Dimitrov, Amy K. Swinford, Alexis C. Thompson, Kevin R. Snevik, David L. Suarez, Erica Spackman, Steven M. Lakin, Sara C.Ahola, Kammy R. Johnson, Amy L. Baker, Suelee R…
A/dairy cow/USA/24_013021-002/2024	EPI_ISL_19227427	2024-04-29	USDA, APHIS, Veterinary Services, Diagnostic Virology Laboratory, National Veterinary Services Laboratories		Aufderhar,M., Franzen,K., Killian,M., Lantz,K., Stuber,T., Hicks,J., Norris,C. and Lakin,S.
A/cattle/Idaho/24-013710-002/2024	EPI_ISL_19227421	2024-05-07	USDA, APHIS, Veterinary Services, Diagnostic Virology Laboratory, National Veterinary Services Laboratories		Aufderhar,Matthew;Franzen,Kerrie;Killian,Mary;Lantz,Kristina;Stuber,Tod;Hicks,Jessica;Norris,Cameron;Lakin,Steven
A/cattle/Idaho/24-013710-003/2024	EPI_ISL_19227420	2024-05-07	USDA, APHIS, Veterinary Services, Diagnostic Virology Laboratory, National Veterinary Services Laboratories		Aufderhar,Matthew;Franzen,Kerrie;Killian,Mary;Lantz,Kristina;Stuber,Tod;Hicks,Jessica;Norris,Cameron;Lakin,Steven
A/cattle/Idaho/24-013710-004/2024	EPI_ISL_19227419	2024-05-07	USDA, APHIS, Veterinary Services, Diagnostic Virology Laboratory, National Veterinary Services Laboratories		Aufderhar,Matthew;Franzen,Kerrie;Killian,Mary;Lantz,Kristina;Stuber,Tod;Hicks,Jessica;Norris,Cameron;Lakin,Steven
A/cattle/Idaho/24-013710-005/2024	EPI_ISL_19227418	2024-05-07	USDA, APHIS, Veterinary Services, Diagnostic Virology Laboratory, National Veterinary Services Laboratories		Aufderhar,Matthew;Franzen,Kerrie;Killian,Mary;Lantz,Kristina;Stuber,Tod;Hicks,Jessica;Norris,Cameron;Lakin,Steven
A/cattle/Idaho/24-013710-006/2024	EPI_ISL_19227416	2024-05-07	USDA, APHIS, Veterinary Services, Diagnostic Virology Laboratory, National Veterinary Services Laboratories		Aufderhar,Matthew;Franzen,Kerrie;Killian,Mary;Lantz,Kristina;Stuber,Tod;Hicks,Jessica;Norris,Cameron;Lakin,Steven
A/cattle/Idaho/24-013710-007/2024	EPI_ISL_19227415	2024-05-07	USDA, APHIS, Veterinary Services, Diagnostic Virology Laboratory, National Veterinary Services Laboratories		Aufderhar,Matthew;Franzen,Kerrie;Killian,Mary;Lantz,Kristina;Stuber,Tod;Hicks,Jessica;Norris,Cameron;Lakin,Steven
A/cattle/Idaho/24-013710-008/2024	EPI_ISL_19227414	2024-05-07	USDA, APHIS, Veterinary Services, Diagnostic Virology Laboratory, National Veterinary Services Laboratories		Aufderhar,Matthew;Franzen,Kerrie;Killian,Mary;Lantz,Kristina;Stuber,Tod;Hicks,Jessica;Norris,Cameron;Lakin,Steven
A/cattle/Idaho/24-013710-009/2024	EPI_ISL_19227413	2024-05-07	USDA, APHIS, Veterinary Services, Diagnostic Virology Laboratory, National Veterinary Services Laboratories		Aufderhar,Matthew;Franzen,Kerrie;Killian,Mary;Lantz,Kristina;Stuber,Tod;Hicks,Jessica;Norris,Cameron;Lakin,Steven
A/dairy cow/Michigan/24_013393-004/2024	EPI_ISL_19227410	2024-04-24	USDA, APHIS, Veterinary Services, Diagnostic Virology Laboratory, National Veterinary Services Laboratories		Aufderhar,M., Franzen,K., Killian,M., Lantz,K., Stuber,T., Hicks,J., Norris,C. and Lakin,S.
A/dairy cow/Michigan/24_013395-001/2024	EPI_ISL_19227409	2024-05-03	USDA, APHIS, Veterinary Services, Diagnostic Virology Laboratory, National Veterinary Services Laboratories		Aufderhar,M., Franzen,K., Killian,M., Lantz,K., Stuber,T., Hicks,J., Norris,C. and Lakin,S.
A/dairy cow/Michigan/24_013395-002/2024	EPI_ISL_19227408	2024-05-03	USDA, APHIS, Veterinary Services, Diagnostic Virology Laboratory, National Veterinary Services Laboratories		Aufderhar,M., Franzen,K., Killian,M., Lantz,K., Stuber,T., Hicks,J., Norris,C. and Lakin,S.
A/dairy cow/Idaho/24_014338-007/2024	EPI_ISL_19227402	2024-05-12	USDA, APHIS, Veterinary Services, Diagnostic Virology Laboratory, National Veterinary Services Laboratories		Aufderhar,M., Franzen,K., Killian,M.L., Lantz,K., Stuber,T., Hicks,J., Norris,C. and Lakin,S.
A/dairy cow/Idaho/24_014338-008/2024	EPI_ISL_19227401	2024-05-12	USDA, APHIS, Veterinary Services, Diagnostic Virology Laboratory, National Veterinary Services Laboratories		Aufderhar,M., Franzen,K., Killian,M.L., Lantz,K., Stuber,T., Hicks,J., Norris,C. and Lakin,S.
A/dairy cow/Idaho/24_014338-009/2024	EPI_ISL_19227400	2024-05-12	USDA, APHIS, Veterinary Services, Diagnostic Virology Laboratory, National Veterinary Services Laboratories		Aufderhar,M., Franzen,K., Killian,M.L., Lantz,K., Stuber,T., Hicks,J., Norris,C. and Lakin,S.
A/dairy cow/Idaho/24_014338-002/2024	EPI_ISL_19227361	2024-05-12	USDA, APHIS, Veterinary Services, Diagnostic Virology Laboratory, National Veterinary Services Laboratories		Aufderhar,M., Franzen,K., Killian,M.L., Lantz,K., Stuber,T., Hicks,J., Norris,C. and Lakin,S.
A/dairy cow/Idaho/24_014338-003/2024	EPI_ISL_19227360	2024-05-12	USDA, APHIS, Veterinary Services, Diagnostic Virology Laboratory, National Veterinary Services Laboratories		Aufderhar,M., Franzen,K., Killian,M.L., Lantz,K., Stuber,T., Hicks,J., Norris,C. and Lakin,S.
A/dairy cow/Idaho/24_014338-004/2024	EPI_ISL_19227359	2024-05-12	USDA, APHIS, Veterinary Services, Diagnostic Virology Laboratory, National Veterinary Services Laboratories		Aufderhar,M., Franzen,K., Killian,M.L., Lantz,K., Stuber,T., Hicks,J., Norris,C. and Lakin,S.
A/dairy cow/Idaho/24_014338-005/2024	EPI_ISL_19227358	2024-05-12	USDA, APHIS, Veterinary Services, Diagnostic Virology Laboratory, National Veterinary Services Laboratories		Aufderhar,M., Franzen,K., Killian,M.L., Lantz,K., Stuber,T., Hicks,J., Norris,C. and Lakin,S.
A/dairy cow/Idaho/24_014338-006/2024	EPI_ISL_19227357	2024-05-12	USDA, APHIS, Veterinary Services, Diagnostic Virology Laboratory, National Veterinary Services Laboratories		Aufderhar,M., Franzen,K., Killian,M.L., Lantz,K., Stuber,T., Hicks,J., Norris,C. and Lakin,S.
A/dairy cow/Idaho/24_015195-002/2024	EPI_ISL_19227354	2024-05-19	USDA, APHIS, Veterinary Services, Diagnostic Virology Laboratory, National Veterinary Services Laboratories		Aufderhar,M., Franzen,K., Killian,M.L., Lantz,K., Stuber,T., Hicks,J., Norris,C. and Lakin,S.
A/dairy cow/Idaho/24_015195-003/2024	EPI_ISL_19227353	2024-05-19	USDA, APHIS, Veterinary Services, Diagnostic Virology Laboratory, National Veterinary Services Laboratories		Aufderhar,M., Franzen,K., Killian,M.L., Lantz,K., Stuber,T., Hicks,J., Norris,C. and Lakin,S.
A/dairy cow/Idaho/24_015196-003/2024	EPI_ISL_19227350	2024-05-20	USDA, APHIS, Veterinary Services, Diagnostic Virology Laboratory, National Veterinary Services Laboratories		Aufderhar,M., Franzen,K., Killian,M.L., Lantz,K., Stuber,T., Hicks,J., Norris,C. and Lakin,S.
A/dairy cow/Idaho/24_015196-005/2024	EPI_ISL_19227349	2024-05-20	USDA, APHIS, Veterinary Services, Diagnostic Virology Laboratory, National Veterinary Services Laboratories		Aufderhar,M., Franzen,K., Killian,M.L., Lantz,K., Stuber,T., Hicks,J., Norris,C. and Lakin,S.
A/dairy cow/Idaho/24_015196-006/2024	EPI_ISL_19227348	2024-05-20	USDA, APHIS, Veterinary Services, Diagnostic Virology Laboratory, National Veterinary Services Laboratories		Aufderhar,M., Franzen,K., Killian,M.L., Lantz,K., Stuber,T., Hicks,J., Norris,C. and Lakin,S.
A/dairy cow/Idaho/24_015196-008/2024	EPI_ISL_19227347	2024-05-20	USDA, APHIS, Veterinary Services, Diagnostic Virology Laboratory, National Veterinary Services Laboratories		Aufderhar,M., Franzen,K., Killian,M.L., Lantz,K., Stuber,T., Hicks,J., Norris,C. and Lakin,S.
A/dairy cow/Idaho/24_015196-009/2024	EPI_ISL_19227346	2024-05-20	USDA, APHIS, Veterinary Services, Diagnostic Virology Laboratory, National Veterinary Services Laboratories		Aufderhar,M., Franzen,K., Killian,M.L., Lantz,K., Stuber,T., Hicks,J., Norris,C. and Lakin,S.
A/dairy cow/Idaho/24_015196-011/2024	EPI_ISL_19227343	2024-05-20	USDA, APHIS, Veterinary Services, Diagnostic Virology Laboratory, National Veterinary Services Laboratories		Aufderhar,M., Franzen,K., Killian,M.L., Lantz,K., Stuber,T., Hicks,J., Norris,C. and Lakin,S.
A/dairy cow/Idaho/24_015196-013/2024	EPI_ISL_19227341	2024-05-20	USDA, APHIS, Veterinary Services, Diagnostic Virology Laboratory, National Veterinary Services Laboratories		Aufderhar,M., Franzen,K., Killian,M.L., Lantz,K., Stuber,T., Hicks,J., Norris,C. and Lakin,S.
A/dairy cow/Idaho/24_015196-014/2024	EPI_ISL_19227340	2024-05-20	USDA, APHIS, Veterinary Services, Diagnostic Virology Laboratory, National Veterinary Services Laboratories		Aufderhar,M., Franzen,K., Killian,M.L., Lantz,K., Stuber,T., Hicks,J., Norris,C. and Lakin,S.
A/dairy cow/Idaho/24_015675-001/2024	EPI_ISL_19227309	2024-05-24	USDA, APHIS, Veterinary Services, Diagnostic Virology Laboratory, National Veterinary Services Laboratories		Aufderhar,M., Franzen,K., Killian,M.L., Lantz,K., Stuber,T., Hicks,J., Norris,C. and Lakin,S.
A/dairy cow/Idaho/24_015675-002/2024	EPI_ISL_19227308	2024-05-24	USDA, APHIS, Veterinary Services, Diagnostic Virology Laboratory, National Veterinary Services Laboratories		Aufderhar,M., Franzen,K., Killian,M.L., Lantz,K., Stuber,T., Hicks,J., Norris,C. and Lakin,S.
A/dairy cow/Idaho/24_015676-001/2024	EPI_ISL_19227306	2024-05-27	USDA, APHIS, Veterinary Services, Diagnostic Virology Laboratory, National Veterinary Services Laboratories		Aufderhar,M., Franzen,K., Killian,M.L., Lantz,K., Stuber,T., Hicks,J., Norris,C. and Lakin,S.
A/dairy cow/Idaho/24_015676-002/2024	EPI_ISL_19227305	2024-05-27	USDA, APHIS, Veterinary Services, Diagnostic Virology Laboratory, National Veterinary Services Laboratories		Aufderhar,M., Franzen,K., Killian,M.L., Lantz,K., Stuber,T., Hicks,J., Norris,C. and Lakin,S.
A/dairy cow/Idaho/24_015195-001/2024	EPI_ISL_19227229	2024-05-19	USDA, APHIS, Veterinary Services, Diagnostic Virology Laboratory, National Veterinary Services Laboratories		Aufderhar,M., Franzen,K., Killian,M.L., Lantz,K., Stuber,T., Hicks,J., Norris,C. and Lakin,S.
A/dairy cow/Idaho/24-011573-007/2024	EPI_ISL_19239897	2024-04-15	National Veterinary Services Laboratories - USDA	National Veterinary Services Laboratories - USDA	Aufderhar,Matthew;Franzen,Kerrie;Killian,Mary;Lantz,Kristina;Stuber,Tod;Hicks,Jessica;Norris,Cameron;Lakin,Steven
A/dairy cow/Michigan/24-010071-012/2024	EPI_ISL_19210892	2024-04-01	National Veterinary Services Laboratories - USDA	National Veterinary Services Laboratories - USDA	Aufderhar,Matthew;Franzen,Kerrie;Killian,Mary;Lantz,Kristina;Stuber,Tod;Hicks,Jessica;Norris,Cameron;Lakin,Steven
A/dairy cow/Michigan/24-010303-002/2024	EPI_ISL_19194255	2024-04-03	National Veterinary Services Laboratories - USDA	National Veterinary Services Laboratories - USDA	Aufderhar,Matthew;Franzen,Kerrie;Killian,Mary;Lantz,Kristina;Stuber,Tod;Hicks,Jessica;Norris,Cameron;Lakin,Steven
A/dairy cow/Michigan/24-009027-004/2024	EPI_ISL_19159902	2024-03-24	National Veterinary Services Laboratories - USDA	National Veterinary Services Laboratories - USDA
A/dairy cow/Kansas/24-008766-001/2024	EPI_ISL_19145035	2024-03-21	National Veterinary Services Laboratories - USDA	National Veterinary Services Laboratories - USDA	Aufderhar,Matthew;Franzen,Kerrie;Killian,Mary;Lantz,Kristina;Stuber,Tod;Hicks,Jessica;Norris,Cameron;Lakin,Steven
A/dairy cow/Ohio/24_009586-010/2024	EPI_ISL_19094753	2024-03-29	United States Department of Agriculture, Agricultural Research Service, National Animal Disease Center	United States Department of Agriculture, Agricultural Research Service, National Animal Disease Center	Nguyen,T., Hutter,C., Markin,A., Thomas,M., Lantz,K., Killian,M.L., Janzen,G.M., Vijendran,S., Wagle,S., Inderski,B., Magstadt,D.R., Li,G., Diel,D.G., Frye,E.A., Dimitrov,K.M., Swinford,A.K., Thompson,A.C., Snevik,K.R., Suarez,D.L., Spackman,E., Lakin,S.M., C,S., Johnson,K.R., Baker,A.L., Robbe-Austerman,S., Torchetti,M.K.; Anderson,T.K.
A/dairy cow/South Dakota/24_010354-020/2024	EPI_ISL_19094750	2024-04-05	United States Department of Agriculture, Agricultural Research Service, National Animal Disease Center	United States Department of Agriculture, Agricultural Research Service, National Animal Disease Center	Nguyen,T., Hutter,C., Markin,A., Thomas,M., Lantz,K., Killian,M.L., Janzen,G.M., Vijendran,S., Wagle,S., Inderski,B., Magstadt,D.R., Li,G., Diel,D.G., Frye,E.A., Dimitrov,K.M., Swinford,A.K., Thompson,A.C., Snevik,K.R., Suarez,D.L., Spackman,E., Lakin,S.M., C,S., Johnson,K.R., Baker,A.L., Robbe-Austerman,S., Torchetti,M.K.; Anderson,T.K.
A/dairy cow/South Dakota/24_010354-012/2024	EPI_ISL_19094749	2024-04-05	United States Department of Agriculture, Agricultural Research Service, National Animal Disease Center	United States Department of Agriculture, Agricultural Research Service, National Animal Disease Center	Nguyen,T., Hutter,C., Markin,A., Thomas,M., Lantz,K., Killian,M.L., Janzen,G.M., Vijendran,S., Wagle,S., Inderski,B., Magstadt,D.R., Li,G., Diel,D.G., Frye,E.A., Dimitrov,K.M., Swinford,A.K., Thompson,A.C., Snevik,K.R., Suarez,D.L., Spackman,E., Lakin,S.M., C,S., Johnson,K.R., Baker,A.L., Robbe-Austerman,S., Torchetti,M.K.; Anderson,T.K.
A/dairy cow/South Dakota/24_010354-011/2024	EPI_ISL_19094748	2024-04-05	United States Department of Agriculture, Agricultural Research Service, National Animal Disease Center	United States Department of Agriculture, Agricultural Research Service, National Animal Disease Center	Nguyen,T., Hutter,C., Markin,A., Thomas,M., Lantz,K., Killian,M.L., Janzen,G.M., Vijendran,S., Wagle,S., Inderski,B., Magstadt,D.R., Li,G., Diel,D.G., Frye,E.A., Dimitrov,K.M., Swinford,A.K., Thompson,A.C., Snevik,K.R., Suarez,D.L., Spackman,E., Lakin,S.M., C,S., Johnson,K.R., Baker,A.L., Robbe-Austerman,S., Torchetti,M.K.; Anderson,T.K.
A/dairy cow/South Dakota/24_010354-008/2024	EPI_ISL_19094747	2024-04-05	United States Department of Agriculture, Agricultural Research Service, National Animal Disease Center	United States Department of Agriculture, Agricultural Research Service, National Animal Disease Center	Nguyen,T., Hutter,C., Markin,A., Thomas,M., Lantz,K., Killian,M.L., Janzen,G.M., Vijendran,S., Wagle,S., Inderski,B., Magstadt,D.R., Li,G., Diel,D.G., Frye,E.A., Dimitrov,K.M., Swinford,A.K., Thompson,A.C., Snevik,K.R., Suarez,D.L., Spackman,E., Lakin,S.M., C,S., Johnson,K.R., Baker,A.L., Robbe-Austerman,S., Torchetti,M.K.; Anderson,T.K.
A/dairy cow/South Dakota/24_010354-005/2024	EPI_ISL_19094746	2024-04-05	United States Department of Agriculture, Agricultural Research Service, National Animal Disease Center	United States Department of Agriculture, Agricultural Research Service, National Animal Disease Center	Nguyen,T., Hutter,C., Markin,A., Thomas,M., Lantz,K., Killian,M.L., Janzen,G.M., Vijendran,S., Wagle,S., Inderski,B., Magstadt,D.R., Li,G., Diel,D.G., Frye,E.A., Dimitrov,K.M., Swinford,A.K., Thompson,A.C., Snevik,K.R., Suarez,D.L., Spackman,E., Lakin,S.M., C,S., Johnson,K.R., Baker,A.L., Robbe-Austerman,S., Torchetti,M.K.; Anderson,T.K.
A/dairy cow/South Dakota/24_010354-003/2024	EPI_ISL_19094745	2024-04-05	United States Department of Agriculture, Agricultural Research Service, National Animal Disease Center	United States Department of Agriculture, Agricultural Research Service, National Animal Disease Center	Nguyen,T., Hutter,C., Markin,A., Thomas,M., Lantz,K., Killian,M.L., Janzen,G.M., Vijendran,S., Wagle,S., Inderski,B., Magstadt,D.R., Li,G., Diel,D.G., Frye,E.A., Dimitrov,K.M., Swinford,A.K., Thompson,A.C., Snevik,K.R., Suarez,D.L., Spackman,E., Lakin,S.M., C,S., Johnson,K.R., Baker,A.L., Robbe-Austerman,S., Torchetti,M.K.; Anderson,T.K.
A/dairy cow/South Dakota/24_010354-002/2024	EPI_ISL_19094744	2024-04-05	United States Department of Agriculture, Agricultural Research Service, National Animal Disease Center	United States Department of Agriculture, Agricultural Research Service, National Animal Disease Center	Nguyen,T., Hutter,C., Markin,A., Thomas,M., Lantz,K., Killian,M.L., Janzen,G.M., Vijendran,S., Wagle,S., Inderski,B., Magstadt,D.R., Li,G., Diel,D.G., Frye,E.A., Dimitrov,K.M., Swinford,A.K., Thompson,A.C., Snevik,K.R., Suarez,D.L., Spackman,E., Lakin,S.M., C,S., Johnson,K.R., Baker,A.L., Robbe-Austerman,S., Torchetti,M.K.; Anderson,T.K.
A/dairy cow/South Dakota/24_010354-001/2024	EPI_ISL_19094720	2024-04-05	United States Department of Agriculture, Agricultural Research Service, National Animal Disease Center	United States Department of Agriculture, Agricultural Research Service, National Animal Disease Center	Nguyen,T., Hutter,C., Markin,A., Thomas,M., Lantz,K., Killian,M.L., Janzen,G.M., Vijendran,S., Wagle,S., Inderski,B., Magstadt,D.R., Li,G., Diel,D.G., Frye,E.A., Dimitrov,K.M., Swinford,A.K., Thompson,A.C., Snevik,K.R., Suarez,D.L., Spackman,E., Lakin,S.M., C,S., Johnson,K.R., Baker,A.L., Robbe-Austerman,S., Torchetti,M.K.; Anderson,T.K.
A/dairy cow/Ohio/24_009586-009/2024	EPI_ISL_19094719	2024-03-29	United States Department of Agriculture, Agricultural Research Service, National Animal Disease Center	United States Department of Agriculture, Agricultural Research Service, National Animal Disease Center	Nguyen,T., Hutter,C., Markin,A., Thomas,M., Lantz,K., Killian,M.L., Janzen,G.M., Vijendran,S., Wagle,S., Inderski,B., Magstadt,D.R., Li,G., Diel,D.G., Frye,E.A., Dimitrov,K.M., Swinford,A.K., Thompson,A.C., Snevik,K.R., Suarez,D.L., Spackman,E., Lakin,S.M., C,S., Johnson,K.R., Baker,A.L., Robbe-Austerman,S., Torchetti,M.K.; Anderson,T.K.
A/dairy cow/Ohio/24_009586-008/2024	EPI_ISL_19094706	2024-03-29	United States Department of Agriculture, Agricultural Research Service, National Animal Disease Center	United States Department of Agriculture, Agricultural Research Service, National Animal Disease Center	Nguyen,T., Hutter,C., Markin,A., Thomas,M., Lantz,K., Killian,M.L., Janzen,G.M., Vijendran,S., Wagle,S., Inderski,B., Magstadt,D.R., Li,G., Diel,D.G., Frye,E.A., Dimitrov,K.M., Swinford,A.K., Thompson,A.C., Snevik,K.R., Suarez,D.L., Spackman,E., Lakin,S.M., C,S., Johnson,K.R., Baker,A.L., Robbe-Austerman,S., Torchetti,M.K.; Anderson,T.K.
A/dairy cow/Ohio/24_009586-007/2024	EPI_ISL_19094692	2024-03-29	United States Department of Agriculture, Agricultural Research Service, National Animal Disease Center	United States Department of Agriculture, Agricultural Research Service, National Animal Disease Center	Nguyen,T., Hutter,C., Markin,A., Thomas,M., Lantz,K., Killian,M.L., Janzen,G.M., Vijendran,S., Wagle,S., Inderski,B., Magstadt,D.R., Li,G., Diel,D.G., Frye,E.A., Dimitrov,K.M., Swinford,A.K., Thompson,A.C., Snevik,K.R., Suarez,D.L., Spackman,E., Lakin,S.M., C,S., Johnson,K.R., Baker,A.L., Robbe-Austerman,S., Torchetti,M.K.; Anderson,T.K.
A/dairy cow/Ohio/24_009586-006/2024	EPI_ISL_19094691	2024-03-29	United States Department of Agriculture, Agricultural Research Service, National Animal Disease Center	United States Department of Agriculture, Agricultural Research Service, National Animal Disease Center	Nguyen,T., Hutter,C., Markin,A., Thomas,M., Lantz,K., Killian,M.L., Janzen,G.M., Vijendran,S., Wagle,S., Inderski,B., Magstadt,D.R., Li,G., Diel,D.G., Frye,E.A., Dimitrov,K.M., Swinford,A.K., Thompson,A.C., Snevik,K.R., Suarez,D.L., Spackman,E., Lakin,S.M., C,S., Johnson,K.R., Baker,A.L., Robbe-Austerman,S., Torchetti,M.K.; Anderson,T.K.
A/dairy cow/Ohio/24_009586-005/2024	EPI_ISL_19094690	2024-03-29	United States Department of Agriculture, Agricultural Research Service, National Animal Disease Center	United States Department of Agriculture, Agricultural Research Service, National Animal Disease Center	Nguyen,T., Hutter,C., Markin,A., Thomas,M., Lantz,K., Killian,M.L., Janzen,G.M., Vijendran,S., Wagle,S., Inderski,B., Magstadt,D.R., Li,G., Diel,D.G., Frye,E.A., Dimitrov,K.M., Swinford,A.K., Thompson,A.C., Snevik,K.R., Suarez,D.L., Spackman,E., Lakin,S.M., C,S., Johnson,K.R., Baker,A.L., Robbe-Austerman,S., Torchetti,M.K.; Anderson,T.K.
A/dairy cow/Ohio/24_009586-003/2024	EPI_ISL_19094689	2024-03-29	United States Department of Agriculture, Agricultural Research Service, National Animal Disease Center	United States Department of Agriculture, Agricultural Research Service, National Animal Disease Center	Nguyen,T., Hutter,C., Markin,A., Thomas,M., Lantz,K., Killian,M.L., Janzen,G.M., Vijendran,S., Wagle,S., Inderski,B., Magstadt,D.R., Li,G., Diel,D.G., Frye,E.A., Dimitrov,K.M., Swinford,A.K., Thompson,A.C., Snevik,K.R., Suarez,D.L., Spackman,E., Lakin,S.M., C,S., Johnson,K.R., Baker,A.L., Robbe-Austerman,S., Torchetti,M.K.; Anderson,T.K.
A/dairy cow/Ohio/24_009586-002/2024	EPI_ISL_19094688	2024-03-29	United States Department of Agriculture, Agricultural Research Service, National Animal Disease Center	United States Department of Agriculture, Agricultural Research Service, National Animal Disease Center	Nguyen,T., Hutter,C., Markin,A., Thomas,M., Lantz,K., Killian,M.L., Janzen,G.M., Vijendran,S., Wagle,S., Inderski,B., Magstadt,D.R., Li,G., Diel,D.G., Frye,E.A., Dimitrov,K.M., Swinford,A.K., Thompson,A.C., Snevik,K.R., Suarez,D.L., Spackman,E., Lakin,S.M., C,S., Johnson,K.R., Baker,A.L., Robbe-Austerman,S., Torchetti,M.K.; Anderson,T.K.
A/dairy cow/Ohio/24_009586-001/2024	EPI_ISL_19094687	2024-03-29	United States Department of Agriculture, Agricultural Research Service, National Animal Disease Center	United States Department of Agriculture, Agricultural Research Service, National Animal Disease Center	Nguyen,T., Hutter,C., Markin,A., Thomas,M., Lantz,K., Killian,M.L., Janzen,G.M., Vijendran,S., Wagle,S., Inderski,B., Magstadt,D.R., Li,G., Diel,D.G., Frye,E.A., Dimitrov,K.M., Swinford,A.K., Thompson,A.C., Snevik,K.R., Suarez,D.L., Spackman,E., Lakin,S.M., C,S., Johnson,K.R., Baker,A.L., Robbe-Austerman,S., Torchetti,M.K.; Anderson,T.K.
A/dairy cow/New Mexico/24_010512-001/2024	EPI_ISL_19094686	2024-04-02	United States Department of Agriculture, Agricultural Research Service, National Animal Disease Center	United States Department of Agriculture, Agricultural Research Service, National Animal Disease Center	Nguyen,T., Hutter,C., Markin,A., Thomas,M., Lantz,K., Killian,M.L., Janzen,G.M., Vijendran,S., Wagle,S., Inderski,B., Magstadt,D.R., Li,G., Diel,D.G., Frye,E.A., Dimitrov,K.M., Swinford,A.K., Thompson,A.C., Snevik,K.R., Suarez,D.L., Spackman,E., Lakin,S.M., C,S., Johnson,K.R., Baker,A.L., Robbe-Austerman,S., Torchetti,M.K.; Anderson,T.K.
A/dairy cow/New Mexico/24_010330-008/2024	EPI_ISL_19094685	2024-04-01	United States Department of Agriculture, Agricultural Research Service, National Animal Disease Center	United States Department of Agriculture, Agricultural Research Service, National Animal Disease Center	Nguyen,T., Hutter,C., Markin,A., Thomas,M., Lantz,K., Killian,M.L., Janzen,G.M., Vijendran,S., Wagle,S., Inderski,B., Magstadt,D.R., Li,G., Diel,D.G., Frye,E.A., Dimitrov,K.M., Swinford,A.K., Thompson,A.C., Snevik,K.R., Suarez,D.L., Spackman,E., Lakin,S.M., C,S., Johnson,K.R., Baker,A.L., Robbe-Austerman,S., Torchetti,M.K.; Anderson,T.K.
A/dairy cow/New Mexico/24_010330-007/2024	EPI_ISL_19094684	2024-04-01	United States Department of Agriculture, Agricultural Research Service, National Animal Disease Center	United States Department of Agriculture, Agricultural Research Service, National Animal Disease Center	Nguyen,T., Hutter,C., Markin,A., Thomas,M., Lantz,K., Killian,M.L., Janzen,G.M., Vijendran,S., Wagle,S., Inderski,B., Magstadt,D.R., Li,G., Diel,D.G., Frye,E.A., Dimitrov,K.M., Swinford,A.K., Thompson,A.C., Snevik,K.R., Suarez,D.L., Spackman,E., Lakin,S.M., C,S., Johnson,K.R., Baker,A.L., Robbe-Austerman,S., Torchetti,M.K.; Anderson,T.K.
A/dairy cow/New Mexico/24_010193-007/2024	EPI_ISL_19094683	2024-03-29	United States Department of Agriculture, Agricultural Research Service, National Animal Disease Center	United States Department of Agriculture, Agricultural Research Service, National Animal Disease Center	Nguyen,T., Hutter,C., Markin,A., Thomas,M., Lantz,K., Killian,M.L., Janzen,G.M., Vijendran,S., Wagle,S., Inderski,B., Magstadt,D.R., Li,G., Diel,D.G., Frye,E.A., Dimitrov,K.M., Swinford,A.K., Thompson,A.C., Snevik,K.R., Suarez,D.L., Spackman,E., Lakin,S.M., C,S., Johnson,K.R., Baker,A.L., Robbe-Austerman,S., Torchetti,M.K.; Anderson,T.K.
A/dairy cow/New Mexico/24_010193-006/2024	EPI_ISL_19094682	2024-03-29	United States Department of Agriculture, Agricultural Research Service, National Animal Disease Center	United States Department of Agriculture, Agricultural Research Service, National Animal Disease Center	Nguyen,T., Hutter,C., Markin,A., Thomas,M., Lantz,K., Killian,M.L., Janzen,G.M., Vijendran,S., Wagle,S., Inderski,B., Magstadt,D.R., Li,G., Diel,D.G., Frye,E.A., Dimitrov,K.M., Swinford,A.K., Thompson,A.C., Snevik,K.R., Suarez,D.L., Spackman,E., Lakin,S.M., C,S., Johnson,K.R., Baker,A.L., Robbe-Austerman,S., Torchetti,M.K.; Anderson,T.K.
A/dairy cow/New Mexico/24_010193-003/2024	EPI_ISL_19094681	2024-03-29	United States Department of Agriculture, Agricultural Research Service, National Animal Disease Center	United States Department of Agriculture, Agricultural Research Service, National Animal Disease Center	Nguyen,T., Hutter,C., Markin,A., Thomas,M., Lantz,K., Killian,M.L., Janzen,G.M., Vijendran,S., Wagle,S., Inderski,B., Magstadt,D.R., Li,G., Diel,D.G., Frye,E.A., Dimitrov,K.M., Swinford,A.K., Thompson,A.C., Snevik,K.R., Suarez,D.L., Spackman,E., Lakin,S.M., C,S., Johnson,K.R., Baker,A.L., Robbe-Austerman,S., Torchetti,M.K.; Anderson,T.K.
A/dairy cow/New Mexico/24_010192-006/2024	EPI_ISL_19094680	2024-04-01	United States Department of Agriculture, Agricultural Research Service, National Animal Disease Center	United States Department of Agriculture, Agricultural Research Service, National Animal Disease Center	Nguyen,T., Hutter,C., Markin,A., Thomas,M., Lantz,K., Killian,M.L., Janzen,G.M., Vijendran,S., Wagle,S., Inderski,B., Magstadt,D.R., Li,G., Diel,D.G., Frye,E.A., Dimitrov,K.M., Swinford,A.K., Thompson,A.C., Snevik,K.R., Suarez,D.L., Spackman,E., Lakin,S.M., C,S., Johnson,K.R., Baker,A.L., Robbe-Austerman,S., Torchetti,M.K.; Anderson,T.K.
A/dairy cow/New Mexico/24_009309-004/2024	EPI_ISL_19094679	2024-03-16	United States Department of Agriculture, Agricultural Research Service, National Animal Disease Center	United States Department of Agriculture, Agricultural Research Service, National Animal Disease Center	Nguyen,T., Hutter,C., Markin,A., Thomas,M., Lantz,K., Killian,M.L., Janzen,G.M., Vijendran,S., Wagle,S., Inderski,B., Magstadt,D.R., Li,G., Diel,D.G., Frye,E.A., Dimitrov,K.M., Swinford,A.K., Thompson,A.C., Snevik,K.R., Suarez,D.L., Spackman,E., Lakin,S.M., C,S., Johnson,K.R., Baker,A.L., Robbe-Austerman,S., Torchetti,M.K.; Anderson,T.K.
A/dairy cow/New Mexico/24_009309-002/2024	EPI_ISL_19094678	2024-03-16	United States Department of Agriculture, Agricultural Research Service, National Animal Disease Center	United States Department of Agriculture, Agricultural Research Service, National Animal Disease Center	Nguyen,T., Hutter,C., Markin,A., Thomas,M., Lantz,K., Killian,M.L., Janzen,G.M., Vijendran,S., Wagle,S., Inderski,B., Magstadt,D.R., Li,G., Diel,D.G., Frye,E.A., Dimitrov,K.M., Swinford,A.K., Thompson,A.C., Snevik,K.R., Suarez,D.L., Spackman,E., Lakin,S.M., C,S., Johnson,K.R., Baker,A.L., Robbe-Austerman,S., Torchetti,M.K.; Anderson,T.K.
A/dairy cow/New Mexico/24_009309-001/2024	EPI_ISL_19094677	2024-03-16	United States Department of Agriculture, Agricultural Research Service, National Animal Disease Center	United States Department of Agriculture, Agricultural Research Service, National Animal Disease Center	Nguyen,T., Hutter,C., Markin,A., Thomas,M., Lantz,K., Killian,M.L., Janzen,G.M., Vijendran,S., Wagle,S., Inderski,B., Magstadt,D.R., Li,G., Diel,D.G., Frye,E.A., Dimitrov,K.M., Swinford,A.K., Thompson,A.C., Snevik,K.R., Suarez,D.L., Spackman,E., Lakin,S.M., C,S., Johnson,K.R., Baker,A.L., Robbe-Austerman,S., Torchetti,M.K.; Anderson,T.K.
A/dairy cow/North Carolina/24_010327-003/2024	EPI_ISL_19094481	2024-04-04	United States Department of Agriculture, Agricultural Research Service, National Animal Disease Center	United States Department of Agriculture, Agricultural Research Service, National Animal Disease Center	T.,Nguyen; C.,Hutter; A.,Markin; M.,Thomas; K.,Lantz; M.L.,Killian; G.M.,Janzen; S.,Vijendran; S.,Wagle; B.,Inderski; D.R.,Magstadt; G.,Li; D.G.,Diel; E.A.,Frye; K.M.,Dimitrov; A.K.,Swinford; A.C.,Thompson; K.R.,Snevik; D.L.,Suarez; E.,Spackman; S.M.,Lakin; S.,C; K.R.,Johnson; A.L.,Baker; Robbe-S.,Austerman; M.K.,Torchetti; T.K.,Anderson
A/dairy cow/Texas/24_008660-001/2024	EPI_ISL_19094480	2024-03-20	United States Department of Agriculture, Agricultural Research Service, National Animal Disease Center	United States Department of Agriculture, Agricultural Research Service, National Animal Disease Center	T.,Nguyen; C.,Hutter; A.,Markin; M.,Thomas; K.,Lantz; M.L.,Killian; G.M.,Janzen; S.,Vijendran; S.,Wagle; B.,Inderski; D.R.,Magstadt; G.,Li; D.G.,Diel; E.A.,Frye; K.M.,Dimitrov; A.K.,Swinford; A.C.,Thompson; K.R.,Snevik; D.L.,Suarez; E.,Spackman; S.M.,Lakin; S.,C; K.R.,Johnson; A.L.,Baker; Robbe-S.,Austerman; M.K.,Torchetti; T.K.,Anderson
A/dairy cow/New Mexico/24_010330-005/2024	EPI_ISL_19094460	2024-04-01	United States Department of Agriculture, Agricultural Research Service, National Animal Disease Center	United States Department of Agriculture, Agricultural Research Service, National Animal Disease Center	T.,Nguyen; C.,Hutter; A.,Markin; M.,Thomas; K.,Lantz; M.L.,Killian; G.M.,Janzen; S.,Vijendran; S.,Wagle; B.,Inderski; D.R.,Magstadt; G.,Li; D.G.,Diel; E.A.,Frye; K.M.,Dimitrov; A.K.,Swinford; A.C.,Thompson; K.R.,Snevik; D.L.,Suarez; E.,Spackman; S.M.,Lakin; S.,C; K.R.,Johnson; A.L.,Baker; Robbe-S.,Austerman; M.K.,Torchetti; Anderson,T.K.
A/dairy cow/New Mexico/24_010330-003/2024	EPI_ISL_19094459	2024-04-01	United States Department of Agriculture, Agricultural Research Service, National Animal Disease Center	United States Department of Agriculture, Agricultural Research Service, National Animal Disease Center	T.,Nguyen; C.,Hutter; A.,Markin; M.,Thomas; K.,Lantz; M.L.,Killian; G.M.,Janzen; S.,Vijendran; S.,Wagle; B.,Inderski; D.R.,Magstadt; G.,Li; D.G.,Diel; E.A.,Frye; K.M.,Dimitrov; A.K.,Swinford; A.C.,Thompson; K.R.,Snevik; D.L.,Suarez; E.,Spackman; S.M.,Lakin; S.,C; K.R.,Johnson; A.L.,Baker; Robbe-S.,Austerman; M.K.,Torchetti; Anderson,T.K.
A/dairy cow/South Dakota/24_014510-003/2024	EPI_ISL_19310338	2024-05-14	United States Department of Agriculture, National Veterinary Services Laboratories-Diagnostic Virology Laboratory		Norris,C., Tod,S., Jessica,H., Matthew,A., Kerrie,F., Mary,K., Steven,L. and Kris,L.
A/dairy cow/South Dakota/24_014510-007/2024	EPI_ISL_19310337	2024-05-14	United States Department of Agriculture, National Veterinary Services Laboratories-Diagnostic Virology Laboratory		Norris,C., Tod,S., Jessica,H., Matthew,A., Kerrie,F., Mary,K., Steven,L. and Kris,L.
A/dairy cow/Michigan/24_013789-007/2024	EPI_ISL_19586695	2024-05-07	USDA, APHIS, Veterinary Services, Diagnostic Virology Laboratory, National Veterinary Services Laboratories		Hicks,J.A., Stuber,T., Norris,C., Lakin,S., Killian,M.L., Franzen,K. and Aufderhar,M.
A/dairy cow/Michigan/24_013789-009/2024	EPI_ISL_19586694	2024-05-07	USDA, APHIS, Veterinary Services, Diagnostic Virology Laboratory, National Veterinary Services Laboratories		Hicks,J.A., Stuber,T., Norris,C., Lakin,S., Killian,M.L., Franzen,K. and Aufderhar,M.
A/dairy cow/Michigan/24_013789-010/2024	EPI_ISL_19586693	2024-05-07	USDA, APHIS, Veterinary Services, Diagnostic Virology Laboratory, National Veterinary Services Laboratories		Hicks,J.A., Stuber,T., Norris,C., Lakin,S., Killian,M.L., Franzen,K. and Aufderhar,M.
A/dairy cow/Michigan/24_013789-011/2024	EPI_ISL_19586692	2024-05-07	USDA, APHIS, Veterinary Services, Diagnostic Virology Laboratory, National Veterinary Services Laboratories		Hicks,J.A., Stuber,T., Norris,C., Lakin,S., Killian,M.L., Franzen,K. and Aufderhar,M.
A/dairy cow/Michigan/24_013789-012/2024	EPI_ISL_19586691	2024-05-07	USDA, APHIS, Veterinary Services, Diagnostic Virology Laboratory, National Veterinary Services Laboratories		Hicks,J.A., Stuber,T., Norris,C., Lakin,S., Killian,M.L., Franzen,K. and Aufderhar,M.
A/dairy cow/Michigan/24_014287-001/2024	EPI_ISL_19586690	2024-05-13	USDA, APHIS, Veterinary Services, Diagnostic Virology Laboratory, National Veterinary Services Laboratories		Hicks,J.A., Stuber,T., Norris,C., Lakin,S., Killian,M.L., Franzen,K. and Aufderhar,M.
A/dairy cow/Michigan/24_013789-005/2024	EPI_ISL_19586689	2024-05-07	USDA, APHIS, Veterinary Services, Diagnostic Virology Laboratory, National Veterinary Services Laboratories		Hicks,J.A., Stuber,T., Norris,C., Lakin,S., Killian,M.L., Franzen,K. and Aufderhar,M.
A/dairy cow/Michigan/24_013789-006/2024	EPI_ISL_19586688	2024-05-07	USDA, APHIS, Veterinary Services, Diagnostic Virology Laboratory, National Veterinary Services Laboratories		Hicks,J.A., Stuber,T., Norris,C., Lakin,S., Killian,M.L., Franzen,K. and Aufderhar,M.
A/dairy cow/Michigan/24_013789-004/2024	EPI_ISL_19586687	2024-05-07	USDA, APHIS, Veterinary Services, Diagnostic Virology Laboratory, National Veterinary Services Laboratories		Hicks,J.A., Stuber,T., Norris,C., Lakin,S., Killian,M.L., Franzen,K. and Aufderhar,M.
A/dairy cow/Michigan/24_013789-003/2024	EPI_ISL_19586686	2024-05-07	USDA, APHIS, Veterinary Services, Diagnostic Virology Laboratory, National Veterinary Services Laboratories		Hicks,J.A., Stuber,T., Norris,C., Lakin,S., Killian,M.L., Franzen,K. and Aufderhar,M.
A/dairy cow/USA/24_028969-006/2024	EPI_ISL_19521269	2024-04-22	USDA, APHIS, Veterinary Services, Diagnostic Virology Laboratory, National Veterinary Services Laboratories		Aufderhar,M., Franzen,K., Killian,M., Lantz,K., Stuber,T., Hicks,J., Norris,C. and Lakin,S.
A/dairy cow/Michigan/24_013999-001/2024	EPI_ISL_19501407	2024-05-08	USDA, APHIS, Veterinary Services, Diagnostic Virology Laboratory, National Veterinary Services Laboratories		Aufderhar,M., Franzen,K., Killian,M., Lantz,K., Stuber,T., Hicks,J., Norris,C. and Lakin,S.
A/dairy cow/Michigan/24_013999-003/2024	EPI_ISL_19501406	2024-05-08	USDA, APHIS, Veterinary Services, Diagnostic Virology Laboratory, National Veterinary Services Laboratories		Aufderhar,M., Franzen,K., Killian,M., Lantz,K., Stuber,T., Hicks,J., Norris,C. and Lakin,S.
A/dairy cow/Michigan/24_013999-005/2024	EPI_ISL_19501405	2024-05-08	USDA, APHIS, Veterinary Services, Diagnostic Virology Laboratory, National Veterinary Services Laboratories		Aufderhar,M., Franzen,K., Killian,M., Lantz,K., Stuber,T., Hicks,J., Norris,C. and Lakin,S.
A/dairy cow/Michigan/24_013999-006/2024	EPI_ISL_19501404	2024-05-08	USDA, APHIS, Veterinary Services, Diagnostic Virology Laboratory, National Veterinary Services Laboratories		Aufderhar,M., Franzen,K., Killian,M., Lantz,K., Stuber,T., Hicks,J., Norris,C. and Lakin,S.
A/dairy cow/Michigan/24_013999-007/2024	EPI_ISL_19501403	2024-05-08	USDA, APHIS, Veterinary Services, Diagnostic Virology Laboratory, National Veterinary Services Laboratories		Aufderhar,M., Franzen,K., Killian,M., Lantz,K., Stuber,T., Hicks,J., Norris,C. and Lakin,S.
A/dairy cow/USA/24_025091-001/2024	EPI_ISL_19444966	2024-08-14	USDA, APHIS, Veterinary Services, Diagnostic Virology Laboratory, National Veterinary Services Laboratories		Aufderhar,M., Franzen,K., Killian,M., Lantz,K., Stuber,T., Hicks,J., Norris,C. and Lakin,S.
A/dairy cow/Michigan/24_014001-004/2024	EPI_ISL_19416110	2024-05-08	USDA, APHIS, Veterinary Services, Diagnostic Virology Laboratory, National Veterinary Services Laboratories		Aufderhar,M., Franzen,K., Killian,M., Lantz,K., Stuber,T., Hicks,J., Norris,C. and Lakin,S.
A/dairy cow/Michigan/24_014001-002/2024	EPI_ISL_19416109	2024-05-08	USDA, APHIS, Veterinary Services, Diagnostic Virology Laboratory, National Veterinary Services Laboratories		Aufderhar,M., Franzen,K., Killian,M., Lantz,K., Stuber,T., Hicks,J., Norris,C. and Lakin,S.
A/dairy cow/Michigan/24_014001-001/2024	EPI_ISL_19416108	2024-05-08	USDA, APHIS, Veterinary Services, Diagnostic Virology Laboratory, National Veterinary Services Laboratories		Aufderhar,M., Franzen,K., Killian,M., Lantz,K., Stuber,T., Hicks,J., Norris,C. and Lakin,S.
A/dairy cow/USA/24_023930-001/2024	EPI_ISL_19387800	2024-04-22	USDA, APHIS, Veterinary Services, Diagnostic Virology Laboratory, National Veterinary Services Laboratories		Aufderhar,M., Franzen,K., Killian,M., Lantz,K., Stuber,T., Hicks,J., Norris,C. and Lakin,S.
A/dairy cow/USA/24_024344-001/2024	EPI_ISL_19387798	2024-08-19	USDA, APHIS, Veterinary Services, Diagnostic Virology Laboratory, National Veterinary Services Laboratories		Aufderhar,M., Franzen,K., Killian,M., Lantz,K., Stuber,T., Hicks,J., Norris,C. and Lakin,S.
A/dairy cow/USA/24_023930-010/2024	EPI_ISL_19387782	2024-04-22	USDA, APHIS, Veterinary Services, Diagnostic Virology Laboratory, National Veterinary Services Laboratories		Aufderhar,M., Franzen,K., Killian,M., Lantz,K., Stuber,T., Hicks,J., Norris,C. and Lakin,S.
A/dairy cow/South Dakota/24_021715-003/2024	EPI_ISL_19338784	2024-07-29	USDA, APHIS, Veterinary Services, Diagnostic Virology Laboratory, National Veterinary Services Laboratories		Aufderhar,M., Franzen,K., Killian,M.L., Lantz,K., Stuber,T., Hicks,J., Norris,C. and Lakin,S.
A/dairy cow/South Dakota/24_021715-005/2024	EPI_ISL_19338783	2024-07-29	USDA, APHIS, Veterinary Services, Diagnostic Virology Laboratory, National Veterinary Services Laboratories		Aufderhar,M., Franzen,K., Killian,M.L., Lantz,K., Stuber,T., Hicks,J., Norris,C. and Lakin,S.
A/dairy cow/South Dakota/24_021716-002/2024	EPI_ISL_19338782	2024-07-29	USDA, APHIS, Veterinary Services, Diagnostic Virology Laboratory, National Veterinary Services Laboratories		Aufderhar,M., Franzen,K., Killian,M.L., Lantz,K., Stuber,T., Hicks,J., Norris,C. and Lakin,S.
A/dairy cow/South Dakota/24_021716-003/2024	EPI_ISL_19338769	2024-07-29	USDA, APHIS, Veterinary Services, Diagnostic Virology Laboratory, National Veterinary Services Laboratories		Aufderhar,M., Franzen,K., Killian,M.L., Lantz,K., Stuber,T., Hicks,J., Norris,C. and Lakin,S.
A/dairy cow/South Dakota/24_021715-001/2024	EPI_ISL_19338766	2024-07-29	USDA, APHIS, Veterinary Services, Diagnostic Virology Laboratory, National Veterinary Services Laboratories		Aufderhar,M., Franzen,K., Killian,M.L., Lantz,K., Stuber,T., Hicks,J., Norris,C. and Lakin,S.
A/dairy cow/South Dakota/24_021715-004/2024	EPI_ISL_19338765	2024-07-29	USDA, APHIS, Veterinary Services, Diagnostic Virology Laboratory, National Veterinary Services Laboratories		Aufderhar,M., Franzen,K., Killian,M.L., Lantz,K., Stuber,T., Hicks,J., Norris,C. and Lakin,S.
A/dairy cow/South Dakota/24_021715-006/2024	EPI_ISL_19338764	2024-07-29	USDA, APHIS, Veterinary Services, Diagnostic Virology Laboratory, National Veterinary Services Laboratories		Aufderhar,M., Franzen,K., Killian,M.L., Lantz,K., Stuber,T., Hicks,J., Norris,C. and Lakin,S.
A/dairy cow/South Dakota/24_021715-007/2024	EPI_ISL_19338763	2024-07-29	USDA, APHIS, Veterinary Services, Diagnostic Virology Laboratory, National Veterinary Services Laboratories		Aufderhar,M., Franzen,K., Killian,M.L., Lantz,K., Stuber,T., Hicks,J., Norris,C. and Lakin,S.
A/dairy cow/South Dakota/24_021716-001/2024	EPI_ISL_19338762	2024-07-29	USDA, APHIS, Veterinary Services, Diagnostic Virology Laboratory, National Veterinary Services Laboratories		Aufderhar,M., Franzen,K., Killian,M.L., Lantz,K., Stuber,T., Hicks,J., Norris,C. and Lakin,S.
A/dairy cow/South Dakota/24_021716-005/2024	EPI_ISL_19338753	2024-07-29	USDA, APHIS, Veterinary Services, Diagnostic Virology Laboratory, National Veterinary Services Laboratories		Aufderhar,M., Franzen,K., Killian,M.L., Lantz,K., Stuber,T., Hicks,J., Norris,C. and Lakin,S.
A/dairy cow/Minnesota/24_020731-003/2024	EPI_ISL_19307270	2024-07-16	USDA, APHIS, Veterinary Services, Diagnostic Virology Laboratory, National Veterinary Services Laboratories		Aufderhar,M., Franzen,K., Killian,M., Lantz,K., Stuber,T., Hicks,J., Norris,C. and Lakin,S.
A/dairy cow/Minnesota/24_020731-004/2024	EPI_ISL_19307269	2024-07-16	USDA, APHIS, Veterinary Services, Diagnostic Virology Laboratory, National Veterinary Services Laboratories		Aufderhar,M., Franzen,K., Killian,M., Lantz,K., Stuber,T., Hicks,J., Norris,C. and Lakin,S.
A/dairy cow/Minnesota/24_020731-005/2024	EPI_ISL_19307268	2024-07-16	USDA, APHIS, Veterinary Services, Diagnostic Virology Laboratory, National Veterinary Services Laboratories		Aufderhar,M., Franzen,K., Killian,M., Lantz,K., Stuber,T., Hicks,J., Norris,C. and Lakin,S.
A/dairy cow/Minnesota/24_020731-006/2024	EPI_ISL_19307267	2024-07-16	USDA, APHIS, Veterinary Services, Diagnostic Virology Laboratory, National Veterinary Services Laboratories		Aufderhar,M., Franzen,K., Killian,M., Lantz,K., Stuber,T., Hicks,J., Norris,C. and Lakin,S.
A/dairy cow/Minnesota/24_019617-011/2024	EPI_ISL_19289676	2024-07-02	USDA, APHIS, Veterinary Services, Diagnostic Virology Laboratory, National Veterinary Services Laboratories		Aufderhar,M., Franzen,K., Killian,M., Lantz,K., Stuber,T., Hicks,J., Norris,C. and Lakin,S.
A/dairy cow/Minnesota/24_019617-012/2024	EPI_ISL_19289672	2024-07-02	USDA, APHIS, Veterinary Services, Diagnostic Virology Laboratory, National Veterinary Services Laboratories		Aufderhar,M., Franzen,K., Killian,M., Lantz,K., Stuber,T., Hicks,J., Norris,C. and Lakin,S.
A/dairy cow/USA/24_019481-002/2024	EPI_ISL_19272813	2024-04-20	USDA, APHIS, Veterinary Services, Diagnostic Virology Laboratory, National Veterinary Services Laboratories		Aufderhar,M., Franzen,K., Killian,M., Lantz,K., Stuber,T., Hicks,J., Norris,C. and Lakin,S.
A/dairy cow/USA/24_019634-001/2024	EPI_ISL_19272812	2024-07-03	USDA, APHIS, Veterinary Services, Diagnostic Virology Laboratory, National Veterinary Services Laboratories		Aufderhar,M., Franzen,K., Killian,M., Lantz,K., Stuber,T., Hicks,J., Norris,C. and Lakin,S.
A/dairy cow/USA/24_019634-002/2024	EPI_ISL_19272811	2024-07-03	USDA, APHIS, Veterinary Services, Diagnostic Virology Laboratory, National Veterinary Services Laboratories		Aufderhar,M., Franzen,K., Killian,M., Lantz,K., Stuber,T., Hicks,J., Norris,C. and Lakin,S.
A/dairy cow/Minnesota/24_018975-001/2024	EPI_ISL_19272808	2024-06-26	USDA, APHIS, Veterinary Services, Diagnostic Virology Laboratory, National Veterinary Services Laboratories		Aufderhar,M., Franzen,K., Killian,M., Lantz,K., Stuber,T., Hicks,J., Norris,C. and Lakin,S.
A/dairy cow/Minnesota/24_018975-002/2024	EPI_ISL_19272807	2024-06-26	USDA, APHIS, Veterinary Services, Diagnostic Virology Laboratory, National Veterinary Services Laboratories		Aufderhar,M., Franzen,K., Killian,M., Lantz,K., Stuber,T., Hicks,J., Norris,C. and Lakin,S.
A/dairy cow/Minnesota/24_018975-003/2024	EPI_ISL_19272806	2024-06-26	USDA, APHIS, Veterinary Services, Diagnostic Virology Laboratory, National Veterinary Services Laboratories		Aufderhar,M., Franzen,K., Killian,M., Lantz,K., Stuber,T., Hicks,J., Norris,C. and Lakin,S.
A/dairy cow/Minnesota/24_018976-004/2024	EPI_ISL_19272805	2024-06-25	USDA, APHIS, Veterinary Services, Diagnostic Virology Laboratory, National Veterinary Services Laboratories		Aufderhar,M., Franzen,K., Killian,M., Lantz,K., Stuber,T., Hicks,J., Norris,C. and Lakin,S.
A/dairy cow/Minnesota/24_018976-007/2024	EPI_ISL_19272804	2024-06-25	USDA, APHIS, Veterinary Services, Diagnostic Virology Laboratory, National Veterinary Services Laboratories		Aufderhar,M., Franzen,K., Killian,M., Lantz,K., Stuber,T., Hicks,J., Norris,C. and Lakin,S.
A/dairy cow/New Mexico/24_009306-003/2024	EPI_ISL_19270549	2024-03-20	USDA, APHIS, Veterinary Services, Diagnostic Virology Laboratory, National Veterinary Services Laboratories		Aufderhar,M., Franzen,K., Killian,M., Lantz,K., Stuber,T., Hicks,J., Norris,C. and Lakin,S.
A/dairy cow/Minnesota/24_017653-008/2024	EPI_ISL_19241245	2024-06-14	USDA, APHIS, Veterinary Services, Diagnostic Virology Laboratory, National Veterinary Services Laboratories		Aufderhar,M., Franzen,K., Killian,M.L., Lantz,K., Stuber,T., Hicks,J., Norris,C. and Lakin,S.
A/dairy cow/Minnesota/24_017652-001/2024	EPI_ISL_19241213	2024-06-14	USDA, APHIS, Veterinary Services, Diagnostic Virology Laboratory, National Veterinary Services Laboratories		Aufderhar,M., Franzen,K., Killian,M., Lantz,K., Stuber,T., Hicks,J., Norris,C. and Lakin,S.
A/dairy cow/Minnesota/24_017652-002/2024	EPI_ISL_19241212	2024-06-14	USDA, APHIS, Veterinary Services, Diagnostic Virology Laboratory, National Veterinary Services Laboratories		Aufderhar,M., Franzen,K., Killian,M., Lantz,K., Stuber,T., Hicks,J., Norris,C. and Lakin,S.
A/dairy cow/Minnesota/24_017652-003/2024	EPI_ISL_19241211	2024-06-14	USDA, APHIS, Veterinary Services, Diagnostic Virology Laboratory, National Veterinary Services Laboratories		Aufderhar,M., Franzen,K., Killian,M., Lantz,K., Stuber,T., Hicks,J., Norris,C. and Lakin,S.
A/dairy cow/Minnesota/24_017652-005/2024	EPI_ISL_19241210	2024-06-14	USDA, APHIS, Veterinary Services, Diagnostic Virology Laboratory, National Veterinary Services Laboratories		Aufderhar,M., Franzen,K., Killian,M., Lantz,K., Stuber,T., Hicks,J., Norris,C. and Lakin,S.
A/dairy cow/Minnesota/24_017652-006/2024	EPI_ISL_19241209	2024-06-14	USDA, APHIS, Veterinary Services, Diagnostic Virology Laboratory, National Veterinary Services Laboratories		Aufderhar,M., Franzen,K., Killian,M., Lantz,K., Stuber,T., Hicks,J., Norris,C. and Lakin,S.
A/dairy cow/Minnesota/24_017652-007/2024	EPI_ISL_19241208	2024-06-14	USDA, APHIS, Veterinary Services, Diagnostic Virology Laboratory, National Veterinary Services Laboratories		Aufderhar,M., Franzen,K., Killian,M., Lantz,K., Stuber,T., Hicks,J., Norris,C. and Lakin,S.
A/dairy cow/Minnesota/24_017652-008/2024	EPI_ISL_19241206	2024-06-14	USDA, APHIS, Veterinary Services, Diagnostic Virology Laboratory, National Veterinary Services Laboratories		Aufderhar,M., Franzen,K., Killian,M., Lantz,K., Stuber,T., Hicks,J., Norris,C. and Lakin,S.
A/dairy cow/Minnesota/24_017652-009/2024	EPI_ISL_19241205	2024-06-14	USDA, APHIS, Veterinary Services, Diagnostic Virology Laboratory, National Veterinary Services Laboratories		Aufderhar,M., Franzen,K., Killian,M., Lantz,K., Stuber,T., Hicks,J., Norris,C. and Lakin,S.
A/dairy cow/Minnesota/24_017652-010/2024	EPI_ISL_19241204	2024-06-14	USDA, APHIS, Veterinary Services, Diagnostic Virology Laboratory, National Veterinary Services Laboratories		Aufderhar,M., Franzen,K., Killian,M., Lantz,K., Stuber,T., Hicks,J., Norris,C. and Lakin,S.
A/dairy cow/Minnesota/24_017652-011/2024	EPI_ISL_19241203	2024-06-14	USDA, APHIS, Veterinary Services, Diagnostic Virology Laboratory, National Veterinary Services Laboratories		Aufderhar,M., Franzen,K., Killian,M., Lantz,K., Stuber,T., Hicks,J., Norris,C. and Lakin,S.
A/dairy cow/Minnesota/24_017652-012/2024	EPI_ISL_19241202	2024-06-14	USDA, APHIS, Veterinary Services, Diagnostic Virology Laboratory, National Veterinary Services Laboratories		Aufderhar,M., Franzen,K., Killian,M., Lantz,K., Stuber,T., Hicks,J., Norris,C. and Lakin,S.
A/dairy cow/Minnesota/24_017652-014/2024	EPI_ISL_19241201	2024-06-14	USDA, APHIS, Veterinary Services, Diagnostic Virology Laboratory, National Veterinary Services Laboratories		Aufderhar,M., Franzen,K., Killian,M., Lantz,K., Stuber,T., Hicks,J., Norris,C. and Lakin,S.
A/dairy cow/Minnesota/24_017652-015/2024	EPI_ISL_19241200	2024-06-14	USDA, APHIS, Veterinary Services, Diagnostic Virology Laboratory, National Veterinary Services Laboratories		Aufderhar,M., Franzen,K., Killian,M., Lantz,K., Stuber,T., Hicks,J., Norris,C. and Lakin,S.
A/dairy cow/Minnesota/24_017652-016/2024	EPI_ISL_19241199	2024-06-14	USDA, APHIS, Veterinary Services, Diagnostic Virology Laboratory, National Veterinary Services Laboratories		Aufderhar,M., Franzen,K., Killian,M., Lantz,K., Stuber,T., Hicks,J., Norris,C. and Lakin,S.
A/dairy cow/Minnesota/24_017652-017/2024	EPI_ISL_19241198	2024-06-14	USDA, APHIS, Veterinary Services, Diagnostic Virology Laboratory, National Veterinary Services Laboratories		Aufderhar,M., Franzen,K., Killian,M., Lantz,K., Stuber,T., Hicks,J., Norris,C. and Lakin,S.
A/dairy cow/Minnesota/24_017652-018/2024	EPI_ISL_19241178	2024-06-14	USDA, APHIS, Veterinary Services, Diagnostic Virology Laboratory, National Veterinary Services Laboratories		Aufderhar,M., Franzen,K., Killian,M., Lantz,K., Stuber,T., Hicks,J., Norris,C. and Lakin,S.
A/dairy cow/Minnesota/24_017652-019/2024	EPI_ISL_19241176	2024-06-14	USDA, APHIS, Veterinary Services, Diagnostic Virology Laboratory, National Veterinary Services Laboratories		Aufderhar,M., Franzen,K., Killian,M., Lantz,K., Stuber,T., Hicks,J., Norris,C. and Lakin,S.
A/dairy cow/Minnesota/24_017652-020/2024	EPI_ISL_19241175	2024-06-14	USDA, APHIS, Veterinary Services, Diagnostic Virology Laboratory, National Veterinary Services Laboratories		Aufderhar,M., Franzen,K., Killian,M., Lantz,K., Stuber,T., Hicks,J., Norris,C. and Lakin,S.
A/dairy cow/Minnesota/24_017652-021/2024	EPI_ISL_19241174	2024-06-14	USDA, APHIS, Veterinary Services, Diagnostic Virology Laboratory, National Veterinary Services Laboratories		Aufderhar,M., Franzen,K., Killian,M., Lantz,K., Stuber,T., Hicks,J., Norris,C. and Lakin,S.
A/dairy cow/South Dakota/24_017898-001/2024	EPI_ISL_19241157	2024-05-22	USDA, APHIS, Veterinary Services, Diagnostic Virology Laboratory, National Veterinary Services Laboratories		Aufderhar,M., Franzen,K., Killian,M., Lantz,K., Stuber,T., Hicks,J., Norris,C. and Lakin,S.
A/dairy cow/South Dakota/24_017898-002/2024	EPI_ISL_19241156	2024-05-24	USDA, APHIS, Veterinary Services, Diagnostic Virology Laboratory, National Veterinary Services Laboratories		Aufderhar,M., Franzen,K., Killian,M., Lantz,K., Stuber,T., Hicks,J., Norris,C. and Lakin,S.
A/dairy cow/Minnesota/24_016288-012/2024	EPI_ISL_19228619	2024-06-03	USDA, APHIS, Veterinary Services, Diagnostic Virology Laboratory, National Veterinary Services Laboratories		Aufderhar,M., Franzen,K., Killian,M.L., Lantz,K., Stuber,T., Hicks,J., Norris,C. and Lakin,S.
A/dairy cow/Minnesota/24_016511-001/2024	EPI_ISL_19228618	2024-06-03	USDA, APHIS, Veterinary Services, Diagnostic Virology Laboratory, National Veterinary Services Laboratories		Aufderhar,M., Franzen,K., Killian,M.L., Lantz,K., Stuber,T., Hicks,J., Norris,C. and Lakin,S.
A/dairy cow/Minnesota/24_016511-002/2024	EPI_ISL_19228617	2024-06-03	USDA, APHIS, Veterinary Services, Diagnostic Virology Laboratory, National Veterinary Services Laboratories		Aufderhar,M., Franzen,K., Killian,M.L., Lantz,K., Stuber,T., Hicks,J., Norris,C. and Lakin,S.
A/dairy cow/Minnesota/24_016511-003/2024	EPI_ISL_19228616	2024-06-03	USDA, APHIS, Veterinary Services, Diagnostic Virology Laboratory, National Veterinary Services Laboratories		Aufderhar,M., Franzen,K., Killian,M.L., Lantz,K., Stuber,T., Hicks,J., Norris,C. and Lakin,S.
A/dairy cow/Minnesota/24_016511-005/2024	EPI_ISL_19228615	2024-06-03	USDA, APHIS, Veterinary Services, Diagnostic Virology Laboratory, National Veterinary Services Laboratories		Aufderhar,M., Franzen,K., Killian,M.L., Lantz,K., Stuber,T., Hicks,J., Norris,C. and Lakin,S.
A/dairy cow/Minnesota/24_016511-006/2024	EPI_ISL_19228614	2024-06-03	USDA, APHIS, Veterinary Services, Diagnostic Virology Laboratory, National Veterinary Services Laboratories		Aufderhar,M., Franzen,K., Killian,M.L., Lantz,K., Stuber,T., Hicks,J., Norris,C. and Lakin,S.
A/dairy cow/Minnesota/24_016370-020/2024	EPI_ISL_19228612	2024-06-04	USDA, APHIS, Veterinary Services, Diagnostic Virology Laboratory, National Veterinary Services Laboratories		Aufderhar,M., Franzen,K., Killian,M.L., Lantz,K., Stuber,T., Hicks,J., Norris,C. and Lakin,S.
A/dairy cow/Minnesota/24_016370-021/2024	EPI_ISL_19228611	2024-06-04	USDA, APHIS, Veterinary Services, Diagnostic Virology Laboratory, National Veterinary Services Laboratories		Aufderhar,M., Franzen,K., Killian,M.L., Lantz,K., Stuber,T., Hicks,J., Norris,C. and Lakin,S.
A/dairy cow/Minnesota/24_016370-022/2024	EPI_ISL_19228610	2024-06-04	USDA, APHIS, Veterinary Services, Diagnostic Virology Laboratory, National Veterinary Services Laboratories		Aufderhar,M., Franzen,K., Killian,M.L., Lantz,K., Stuber,T., Hicks,J., Norris,C. and Lakin,S.
A/dairy cow/Minnesota/24_016523-001/2024	EPI_ISL_19228609	2024-06-04	USDA, APHIS, Veterinary Services, Diagnostic Virology Laboratory, National Veterinary Services Laboratories		Aufderhar,M., Franzen,K., Killian,M.L., Lantz,K., Stuber,T., Hicks,J., Norris,C. and Lakin,S.
A/dairy cow/Minnesota/24_016523-002/2024	EPI_ISL_19228608	2024-06-04	USDA, APHIS, Veterinary Services, Diagnostic Virology Laboratory, National Veterinary Services Laboratories		Aufderhar,M., Franzen,K., Killian,M.L., Lantz,K., Stuber,T., Hicks,J., Norris,C. and Lakin,S.
A/dairy cow/Minnesota/24_016370-002/2024	EPI_ISL_19228552	2024-06-04	USDA, APHIS, Veterinary Services, Diagnostic Virology Laboratory, National Veterinary Services Laboratories		Aufderhar,M., Franzen,K., Killian,M., Lantz,K., Stuber,T., Hicks,J., Norris,C. and Lakin,S.
A/dairy cow/Minnesota/24_016370-003/2024	EPI_ISL_19228551	2024-06-04	USDA, APHIS, Veterinary Services, Diagnostic Virology Laboratory, National Veterinary Services Laboratories		Aufderhar,M., Franzen,K., Killian,M., Lantz,K., Stuber,T., Hicks,J., Norris,C. and Lakin,S.
A/dairy cow/Minnesota/24_016370-004/2024	EPI_ISL_19228550	2024-06-04	USDA, APHIS, Veterinary Services, Diagnostic Virology Laboratory, National Veterinary Services Laboratories		Aufderhar,M., Franzen,K., Killian,M., Lantz,K., Stuber,T., Hicks,J., Norris,C. and Lakin,S.
A/dairy cow/Minnesota/24_016370-005/2024	EPI_ISL_19228549	2024-06-04	USDA, APHIS, Veterinary Services, Diagnostic Virology Laboratory, National Veterinary Services Laboratories		Aufderhar,M., Franzen,K., Killian,M., Lantz,K., Stuber,T., Hicks,J., Norris,C. and Lakin,S.
A/dairy cow/Minnesota/24_016370-007/2024	EPI_ISL_19228548	2024-06-04	USDA, APHIS, Veterinary Services, Diagnostic Virology Laboratory, National Veterinary Services Laboratories		Aufderhar,M., Franzen,K., Killian,M., Lantz,K., Stuber,T., Hicks,J., Norris,C. and Lakin,S.
A/dairy cow/Minnesota/24_016370-008/2024	EPI_ISL_19228546	2024-06-04	USDA, APHIS, Veterinary Services, Diagnostic Virology Laboratory, National Veterinary Services Laboratories		Aufderhar,M., Franzen,K., Killian,M., Lantz,K., Stuber,T., Hicks,J., Norris,C. and Lakin,S.
A/dairy cow/Minnesota/24_016370-009/2024	EPI_ISL_19228545	2024-06-04	USDA, APHIS, Veterinary Services, Diagnostic Virology Laboratory, National Veterinary Services Laboratories		Aufderhar,M., Franzen,K., Killian,M., Lantz,K., Stuber,T., Hicks,J., Norris,C. and Lakin,S.
A/dairy cow/Minnesota/24_016370-010/2024	EPI_ISL_19228544	2024-06-04	USDA, APHIS, Veterinary Services, Diagnostic Virology Laboratory, National Veterinary Services Laboratories		Aufderhar,M., Franzen,K., Killian,M., Lantz,K., Stuber,T., Hicks,J., Norris,C. and Lakin,S.
A/dairy cow/Minnesota/24_016370-011/2024	EPI_ISL_19228543	2024-06-04	USDA, APHIS, Veterinary Services, Diagnostic Virology Laboratory, National Veterinary Services Laboratories		Aufderhar,M., Franzen,K., Killian,M., Lantz,K., Stuber,T., Hicks,J., Norris,C. and Lakin,S.
A/dairy cow/Minnesota/24_016370-012/2024	EPI_ISL_19228542	2024-06-04	USDA, APHIS, Veterinary Services, Diagnostic Virology Laboratory, National Veterinary Services Laboratories		Aufderhar,M., Franzen,K., Killian,M., Lantz,K., Stuber,T., Hicks,J., Norris,C. and Lakin,S.
A/dairy cow/Minnesota/24_016370-013/2024	EPI_ISL_19228541	2024-06-04	USDA, APHIS, Veterinary Services, Diagnostic Virology Laboratory, National Veterinary Services Laboratories		Aufderhar,M., Franzen,K., Killian,M., Lantz,K., Stuber,T., Hicks,J., Norris,C. and Lakin,S.
A/dairy cow/Minnesota/24_016370-014/2024	EPI_ISL_19228540	2024-06-04	USDA, APHIS, Veterinary Services, Diagnostic Virology Laboratory, National Veterinary Services Laboratories		Aufderhar,M., Franzen,K., Killian,M., Lantz,K., Stuber,T., Hicks,J., Norris,C. and Lakin,S.
A/dairy cow/Minnesota/24_016523-003/2024	EPI_ISL_19228515	2024-06-04	USDA, APHIS, Veterinary Services, Diagnostic Virology Laboratory, National Veterinary Services Laboratories		Aufderhar,M., Franzen,K., Killian,M., Lantz,K., Stuber,T., Hicks,J., Norris,C. and Lakin,S.
A/dairy cow/Minnesota/24_016523-004/2024	EPI_ISL_19228514	2024-06-04	USDA, APHIS, Veterinary Services, Diagnostic Virology Laboratory, National Veterinary Services Laboratories		Aufderhar,M., Franzen,K., Killian,M., Lantz,K., Stuber,T., Hicks,J., Norris,C. and Lakin,S.
A/dairy cow/Minnesota/24_016523-005/2024	EPI_ISL_19228513	2024-06-04	USDA, APHIS, Veterinary Services, Diagnostic Virology Laboratory, National Veterinary Services Laboratories		Aufderhar,M., Franzen,K., Killian,M., Lantz,K., Stuber,T., Hicks,J., Norris,C. and Lakin,S.
A/dairy cow/Minnesota/24_016523-006/2024	EPI_ISL_19228510	2024-06-04	USDA, APHIS, Veterinary Services, Diagnostic Virology Laboratory, National Veterinary Services Laboratories		Aufderhar,M., Franzen,K., Killian,M., Lantz,K., Stuber,T., Hicks,J., Norris,C. and Lakin,S.
A/dairy cow/Minnesota/24_016523-007/2024	EPI_ISL_19228509	2024-06-04	USDA, APHIS, Veterinary Services, Diagnostic Virology Laboratory, National Veterinary Services Laboratories		Aufderhar,M., Franzen,K., Killian,M., Lantz,K., Stuber,T., Hicks,J., Norris,C. and Lakin,S.
A/dairy cow/Minnesota/24_016523-008/2024	EPI_ISL_19228508	2024-06-04	USDA, APHIS, Veterinary Services, Diagnostic Virology Laboratory, National Veterinary Services Laboratories		Aufderhar,M., Franzen,K., Killian,M., Lantz,K., Stuber,T., Hicks,J., Norris,C. and Lakin,S.
A/dairy cow/Minnesota/24_016523-009/2024	EPI_ISL_19228507	2024-06-04	USDA, APHIS, Veterinary Services, Diagnostic Virology Laboratory, National Veterinary Services Laboratories		Aufderhar,M., Franzen,K., Killian,M., Lantz,K., Stuber,T., Hicks,J., Norris,C. and Lakin,S.
A/dairy cow/Minnesota/24_016523-010/2024	EPI_ISL_19228506	2024-06-04	USDA, APHIS, Veterinary Services, Diagnostic Virology Laboratory, National Veterinary Services Laboratories		Aufderhar,M., Franzen,K., Killian,M., Lantz,K., Stuber,T., Hicks,J., Norris,C. and Lakin,S.
A/dairy cow/Minnesota/24_016523-011/2024	EPI_ISL_19228505	2024-06-04	USDA, APHIS, Veterinary Services, Diagnostic Virology Laboratory, National Veterinary Services Laboratories		Aufderhar,M., Franzen,K., Killian,M., Lantz,K., Stuber,T., Hicks,J., Norris,C. and Lakin,S.
A/dairy cow/Minnesota/24_016523-012/2024	EPI_ISL_19228504	2024-06-04	USDA, APHIS, Veterinary Services, Diagnostic Virology Laboratory, National Veterinary Services Laboratories		Aufderhar,M., Franzen,K., Killian,M., Lantz,K., Stuber,T., Hicks,J., Norris,C. and Lakin,S.
A/dairy cow/Minnesota/24_016523-013/2024	EPI_ISL_19228503	2024-06-04	USDA, APHIS, Veterinary Services, Diagnostic Virology Laboratory, National Veterinary Services Laboratories		Aufderhar,M., Franzen,K., Killian,M., Lantz,K., Stuber,T., Hicks,J., Norris,C. and Lakin,S.
A/dairy cow/Minnesota/24_016523-014/2024	EPI_ISL_19228502	2024-06-04	USDA, APHIS, Veterinary Services, Diagnostic Virology Laboratory, National Veterinary Services Laboratories		Aufderhar,M., Franzen,K., Killian,M., Lantz,K., Stuber,T., Hicks,J., Norris,C. and Lakin,S.
A/dairy cow/Minnesota/24_016523-015/2024	EPI_ISL_19228501	2024-06-04	USDA, APHIS, Veterinary Services, Diagnostic Virology Laboratory, National Veterinary Services Laboratories		Aufderhar,M., Franzen,K., Killian,M., Lantz,K., Stuber,T., Hicks,J., Norris,C. and Lakin,S.
A/dairy cow/Minnesota/24_016523-016/2024	EPI_ISL_19228499	2024-06-04	USDA, APHIS, Veterinary Services, Diagnostic Virology Laboratory, National Veterinary Services Laboratories		Aufderhar,M., Franzen,K., Killian,M., Lantz,K., Stuber,T., Hicks,J., Norris,C. and Lakin,S.
A/dairy cow/Minnesota/24_016523-018/2024	EPI_ISL_19228498	2024-06-04	USDA, APHIS, Veterinary Services, Diagnostic Virology Laboratory, National Veterinary Services Laboratories		Aufderhar,M., Franzen,K., Killian,M., Lantz,K., Stuber,T., Hicks,J., Norris,C. and Lakin,S.
A/dairy cow/Minnesota/24_016523-019/2024	EPI_ISL_19228497	2024-06-04	USDA, APHIS, Veterinary Services, Diagnostic Virology Laboratory, National Veterinary Services Laboratories		Aufderhar,M., Franzen,K., Killian,M., Lantz,K., Stuber,T., Hicks,J., Norris,C. and Lakin,S.
A/dairy cow/Minnesota/24_016523-020/2024	EPI_ISL_19228496	2024-06-04	USDA, APHIS, Veterinary Services, Diagnostic Virology Laboratory, National Veterinary Services Laboratories		Aufderhar,M., Franzen,K., Killian,M., Lantz,K., Stuber,T., Hicks,J., Norris,C. and Lakin,S.
A/dairy cow/Minnesota/24_016523-021/2024	EPI_ISL_19228495	2024-06-04	USDA, APHIS, Veterinary Services, Diagnostic Virology Laboratory, National Veterinary Services Laboratories		Aufderhar,M., Franzen,K., Killian,M., Lantz,K., Stuber,T., Hicks,J., Norris,C. and Lakin,S.
A/dairy cow/Minnesota/24_016523-022/2024	EPI_ISL_19228494	2024-06-04	USDA, APHIS, Veterinary Services, Diagnostic Virology Laboratory, National Veterinary Services Laboratories		Aufderhar,M., Franzen,K., Killian,M., Lantz,K., Stuber,T., Hicks,J., Norris,C. and Lakin,S.
A/dairy cow/Minnesota/24_016523-023/2024	EPI_ISL_19228493	2024-06-04	USDA, APHIS, Veterinary Services, Diagnostic Virology Laboratory, National Veterinary Services Laboratories		Aufderhar,M., Franzen,K., Killian,M., Lantz,K., Stuber,T., Hicks,J., Norris,C. and Lakin,S.
A/dairy cow/Minnesota/24_016523-024/2024	EPI_ISL_19228491	2024-06-04	USDA, APHIS, Veterinary Services, Diagnostic Virology Laboratory, National Veterinary Services Laboratories		Aufderhar,M., Franzen,K., Killian,M., Lantz,K., Stuber,T., Hicks,J., Norris,C. and Lakin,S.
A/dairy cow/Minnesota/24_016523-025/2024	EPI_ISL_19228490	2024-06-04	USDA, APHIS, Veterinary Services, Diagnostic Virology Laboratory, National Veterinary Services Laboratories		Aufderhar,M., Franzen,K., Killian,M., Lantz,K., Stuber,T., Hicks,J., Norris,C. and Lakin,S.
A/dairy cow/Minnesota/24_016523-026/2024	EPI_ISL_19228489	2024-06-04	USDA, APHIS, Veterinary Services, Diagnostic Virology Laboratory, National Veterinary Services Laboratories		Aufderhar,M., Franzen,K., Killian,M., Lantz,K., Stuber,T., Hicks,J., Norris,C. and Lakin,S.
A/dairy cow/Minnesota/24_016523-027/2024	EPI_ISL_19228487	2024-06-04	USDA, APHIS, Veterinary Services, Diagnostic Virology Laboratory, National Veterinary Services Laboratories		Aufderhar,M., Franzen,K., Killian,M., Lantz,K., Stuber,T., Hicks,J., Norris,C. and Lakin,S.
A/dairy cow/Minnesota/24_016523-028/2024	EPI_ISL_19228486	2024-06-04	USDA, APHIS, Veterinary Services, Diagnostic Virology Laboratory, National Veterinary Services Laboratories		Aufderhar,M., Franzen,K., Killian,M., Lantz,K., Stuber,T., Hicks,J., Norris,C. and Lakin,S.
A/dairy cow/Minnesota/24_016523-029/2024	EPI_ISL_19228485	2024-06-04	USDA, APHIS, Veterinary Services, Diagnostic Virology Laboratory, National Veterinary Services Laboratories		Aufderhar,M., Franzen,K., Killian,M., Lantz,K., Stuber,T., Hicks,J., Norris,C. and Lakin,S.
A/dairy cow/New Mexico/24_009306-004/2024	EPI_ISL_19228457	2024-03-25	USDA, APHIS, Veterinary Services, Diagnostic Virology Laboratory, National Veterinary Services Laboratories		Aufderhar,M., Franzen,K., Killian,M., Lantz,K., Stuber,T., Hicks,J., Norris,C. and Lakin,S.
A/dairy cow/New Mexico/24_010194-001/2024	EPI_ISL_19228452	2024-03-15	USDA, APHIS, Veterinary Services, Diagnostic Virology Laboratory, National Veterinary Services Laboratories		Aufderhar,M., Franzen,K., Killian,M., Lantz,K., Stuber,T., Hicks,J., Norris,C. and Lakin,S.
A/dairy cow/New Mexico/24_010195-001/2024	EPI_ISL_19228450	2024-03-15	USDA, APHIS, Veterinary Services, Diagnostic Virology Laboratory, National Veterinary Services Laboratories		Aufderhar,M., Franzen,K., Killian,M., Lantz,K., Stuber,T., Hicks,J., Norris,C. and Lakin,S.
A/dairy cow/Ohio/24_010202-001/2024	EPI_ISL_19228231	2024-03-15	USDA, APHIS, Veterinary Services, Diagnostic Virology Laboratory, National Veterinary Services Laboratories		Aufderhar,M., Franzen,K., Killian,M., Lantz,K., Stuber,T., Hicks,J., Norris,C. and Lakin,S.
A/dairy cow/Ohio/24_010202-002/2024	EPI_ISL_19228230	2024-03-15	USDA, APHIS, Veterinary Services, Diagnostic Virology Laboratory, National Veterinary Services Laboratories		Aufderhar,M., Franzen,K., Killian,M., Lantz,K., Stuber,T., Hicks,J., Norris,C. and Lakin,S.
A/dairy cow/Ohio/24_010202-003/2024	EPI_ISL_19228229	2024-03-15	USDA, APHIS, Veterinary Services, Diagnostic Virology Laboratory, National Veterinary Services Laboratories		Aufderhar,M., Franzen,K., Killian,M., Lantz,K., Stuber,T., Hicks,J., Norris,C. and Lakin,S.
A/dairy cow/Ohio/24_010202-004/2024	EPI_ISL_19228228	2024-03-15	USDA, APHIS, Veterinary Services, Diagnostic Virology Laboratory, National Veterinary Services Laboratories		Aufderhar,M., Franzen,K., Killian,M., Lantz,K., Stuber,T., Hicks,J., Norris,C. and Lakin,S.
A/dairy cow/Ohio/24_010202-005/2024	EPI_ISL_19228227	2024-03-15	USDA, APHIS, Veterinary Services, Diagnostic Virology Laboratory, National Veterinary Services Laboratories		Aufderhar,M., Franzen,K., Killian,M., Lantz,K., Stuber,T., Hicks,J., Norris,C. and Lakin,S.
A/dairy cow/Ohio/24_010202-007/2024	EPI_ISL_19228226	2024-03-15	USDA, APHIS, Veterinary Services, Diagnostic Virology Laboratory, National Veterinary Services Laboratories		Aufderhar,M., Franzen,K., Killian,M., Lantz,K., Stuber,T., Hicks,J., Norris,C. and Lakin,S.
A/dairy cow/Ohio/24_010202-011/2024	EPI_ISL_19228224	2024-03-15	USDA, APHIS, Veterinary Services, Diagnostic Virology Laboratory, National Veterinary Services Laboratories		Aufderhar,M., Franzen,K., Killian,M., Lantz,K., Stuber,T., Hicks,J., Norris,C. and Lakin,S.
A/dairy cow/Ohio/24_010202-013/2024	EPI_ISL_19228221	2024-03-30	USDA, APHIS, Veterinary Services, Diagnostic Virology Laboratory, National Veterinary Services Laboratories		Aufderhar,M., Franzen,K., Killian,M., Lantz,K., Stuber,T., Hicks,J., Norris,C. and Lakin,S.
A/dairy cow/Ohio/24_010202-014/2024	EPI_ISL_19228220	2024-04-03	USDA, APHIS, Veterinary Services, Diagnostic Virology Laboratory, National Veterinary Services Laboratories		Thao-Quyen Nguyen, Carl Hutter, Alexey Markin, Megan Thomas, Kristina Lantz, Mary Lea Killian, Garrett M. Janzen, Sriram Vijendran, Sanket Wagle, Blake Inderski, Drew R. Magstadt, Ganwu Li, Diego G. Die, Elisha Anna Frye, Kiril M. Dimitrov, Amy K. Swinford, Alexis C. Thompson, Kevin R. Snevik, David L. Suarez, Erica Spackman, Steven M. Lakin, Sara C.Ahola, Kammy R. Johnson, Amy L. Baker, Suelee R…
A/dairy cow/North Carolina/24_010327-004/2024	EPI_ISL_19228217	2024-04-04	USDA, APHIS, Veterinary Services, Diagnostic Virology Laboratory, National Veterinary Services Laboratories		Thao-Quyen Nguyen, Carl Hutter, Alexey Markin, Megan Thomas, Kristina Lantz, Mary Lea Killian, Garrett M. Janzen, Sriram Vijendran, Sanket Wagle, Blake Inderski, Drew R. Magstadt, Ganwu Li, Diego G. Die, Elisha Anna Frye, Kiril M. Dimitrov, Amy K. Swinford, Alexis C. Thompson, Kevin R. Snevik, David L. Suarez, Erica Spackman, Steven M. Lakin, Sara C.Ahola, Kammy R. Johnson, Amy L. Baker, Suelee R…
A/dairy cow/South Dakota/24_010354-007/2024	EPI_ISL_19228216	2024-04-05	USDA, APHIS, Veterinary Services, Diagnostic Virology Laboratory, National Veterinary Services Laboratories		Aufderhar,M., Franzen,K., Killian,M., Lantz,K., Stuber,T., Hicks,J., Norris,C. and Lakin,S.
A/dairy cow/USA/24_014881-002/2024	EPI_ISL_19227399	2024-05-16	USDA, APHIS, Veterinary Services, Diagnostic Virology Laboratory, National Veterinary Services Laboratories		Aufderhar,M., Franzen,K., Killian,M., Lantz,K., Stuber,T., Hicks,J., Norris,C. and Lakin,S.
A/dairy cow/USA/24_014881-009/2024	EPI_ISL_19227398	2024-05-16	USDA, APHIS, Veterinary Services, Diagnostic Virology Laboratory, National Veterinary Services Laboratories		Aufderhar,M., Franzen,K., Killian,M., Lantz,K., Stuber,T., Hicks,J., Norris,C. and Lakin,S.
A/dairy cow/USA/24_014881-013/2024	EPI_ISL_19227397	2024-05-16	USDA, APHIS, Veterinary Services, Diagnostic Virology Laboratory, National Veterinary Services Laboratories		Aufderhar,M., Franzen,K., Killian,M., Lantz,K., Stuber,T., Hicks,J., Norris,C. and Lakin,S.
A/dairy cow/Michigan/24_014882-001/2024	EPI_ISL_19227396	2024-05-16	USDA, APHIS, Veterinary Services, Diagnostic Virology Laboratory, National Veterinary Services Laboratories		Aufderhar,M., Franzen,K., Killian,M., Lantz,K., Stuber,T., Hicks,J., Norris,C. and Lakin,S.
A/dairy cow/Michigan/24_014882-002/2024	EPI_ISL_19227395	2024-05-16	USDA, APHIS, Veterinary Services, Diagnostic Virology Laboratory, National Veterinary Services Laboratories		Aufderhar,M., Franzen,K., Killian,M., Lantz,K., Stuber,T., Hicks,J., Norris,C. and Lakin,S.
A/dairy cow/Michigan/24_014882-003/2024	EPI_ISL_19227394	2024-05-16	USDA, APHIS, Veterinary Services, Diagnostic Virology Laboratory, National Veterinary Services Laboratories		Aufderhar,M., Franzen,K., Killian,M., Lantz,K., Stuber,T., Hicks,J., Norris,C. and Lakin,S.
A/dairy cow/Michigan/24_014882-004/2024	EPI_ISL_19227393	2024-05-16	USDA, APHIS, Veterinary Services, Diagnostic Virology Laboratory, National Veterinary Services Laboratories		Aufderhar,M., Franzen,K., Killian,M., Lantz,K., Stuber,T., Hicks,J., Norris,C. and Lakin,S.
A/dairy cow/Michigan/24_014883-002/2024	EPI_ISL_19227391	2024-05-15	USDA, APHIS, Veterinary Services, Diagnostic Virology Laboratory, National Veterinary Services Laboratories		Hicks,J.A., Stuber,T., Norris,C., Lakin,S., Killian,M.L., Franzen,K. and Aufderhar,M.
A/dairy cow/Michigan/24_014883-003/2024	EPI_ISL_19227390	2024-05-15	USDA, APHIS, Veterinary Services, Diagnostic Virology Laboratory, National Veterinary Services Laboratories		Hicks,J.A., Stuber,T., Norris,C., Lakin,S., Killian,M.L., Franzen,K. and Aufderhar,M.
A/dairy cow/Michigan/24_014883-005/2024	EPI_ISL_19227389	2024-05-15	USDA, APHIS, Veterinary Services, Diagnostic Virology Laboratory, National Veterinary Services Laboratories		Hicks,J.A., Stuber,T., Norris,C., Lakin,S., Killian,M.L., Franzen,K. and Aufderhar,M.
A/dairy cow/Michigan/24_014883-006/2024	EPI_ISL_19227388	2024-05-15	USDA, APHIS, Veterinary Services, Diagnostic Virology Laboratory, National Veterinary Services Laboratories		Hicks,J.A., Stuber,T., Norris,C., Lakin,S., Killian,M.L., Franzen,K. and Aufderhar,M.
A/dairy cow/USA/24_015041-002/2024	EPI_ISL_19227374	2024-05-17	USDA, APHIS, Veterinary Services, Diagnostic Virology Laboratory, National Veterinary Services Laboratories		Aufderhar,M., Franzen,K., Killian,M., Lantz,K., Stuber,T., Hicks,J., Norris,C. and Lakin,S.
A/dairy cow/USA/24_015041-004/2024	EPI_ISL_19227373	2024-05-17	USDA, APHIS, Veterinary Services, Diagnostic Virology Laboratory, National Veterinary Services Laboratories		Aufderhar,M., Franzen,K., Killian,M., Lantz,K., Stuber,T., Hicks,J., Norris,C. and Lakin,S.
A/dairy cow/USA/24_015041-006/2024	EPI_ISL_19227371	2024-05-17	USDA, APHIS, Veterinary Services, Diagnostic Virology Laboratory, National Veterinary Services Laboratories		Aufderhar,M., Franzen,K., Killian,M., Lantz,K., Stuber,T., Hicks,J., Norris,C. and Lakin,S.
A/dairy cow/USA/24_015041-007/2024	EPI_ISL_19227370	2024-05-17	USDA, APHIS, Veterinary Services, Diagnostic Virology Laboratory, National Veterinary Services Laboratories		Aufderhar,M., Franzen,K., Killian,M., Lantz,K., Stuber,T., Hicks,J., Norris,C. and Lakin,S.
A/dairy cow/USA/24_015041-008/2024	EPI_ISL_19227367	2024-05-17	USDA, APHIS, Veterinary Services, Diagnostic Virology Laboratory, National Veterinary Services Laboratories		Aufderhar,M., Franzen,K., Killian,M., Lantz,K., Stuber,T., Hicks,J., Norris,C. and Lakin,S.
A/dairy cow/South Dakota/24_015059-001/2024	EPI_ISL_19227365	2024-05-21	USDA, APHIS, Veterinary Services, Diagnostic Virology Laboratory, National Veterinary Services Laboratories		Norris,C., Tod,S., Jessica,H., Matthew,A., Kerrie,F., Mary,K., Steven,L. and Kris,L.
A/dairy cow/South Dakota/24_015059-002/2024	EPI_ISL_19227364	2024-05-21	USDA, APHIS, Veterinary Services, Diagnostic Virology Laboratory, National Veterinary Services Laboratories		Norris,C., Tod,S., Jessica,H., Matthew,A., Kerrie,F., Mary,K., Steven,L. and Kris,L.
A/dairy cow/South Dakota/24_015059-003/2024	EPI_ISL_19227363	2024-05-21	USDA, APHIS, Veterinary Services, Diagnostic Virology Laboratory, National Veterinary Services Laboratories		Norris,C., Tod,S., Jessica,H., Matthew,A., Kerrie,F., Mary,K., Steven,L. and Kris,L.
A/dairy cow/South Dakota/24_015059-004/2024	EPI_ISL_19227362	2024-05-21	USDA, APHIS, Veterinary Services, Diagnostic Virology Laboratory, National Veterinary Services Laboratories		Norris,C., Tod,S., Jessica,H., Matthew,A., Kerrie,F., Mary,K., Steven,L. and Kris,L.
A/dairy cow/USA/24_015306-001/2024	EPI_ISL_19227339	2024-05-21	USDA, APHIS, Veterinary Services, Diagnostic Virology Laboratory, National Veterinary Services Laboratories		Aufderhar,M., Franzen,K., Killian,M., Lantz,K., Stuber,T., Hicks,J., Norris,C. and Lakin,S.
A/dairy cow/Michigan/24_015307-001/2024	EPI_ISL_19227337	2024-05-22	USDA, APHIS, Veterinary Services, Diagnostic Virology Laboratory, National Veterinary Services Laboratories		Aufderhar,M., Franzen,K., Killian,M., Lantz,K., Stuber,T., Hicks,J., Norris,C. and Lakin,S.
A/dairy cow/Michigan/24_015307-002/2024	EPI_ISL_19227336	2024-05-22	USDA, APHIS, Veterinary Services, Diagnostic Virology Laboratory, National Veterinary Services Laboratories		Aufderhar,M., Franzen,K., Killian,M., Lantz,K., Stuber,T., Hicks,J., Norris,C. and Lakin,S.
A/dairy cow/Michigan/24_015307-003/2024	EPI_ISL_19227335	2024-05-22	USDA, APHIS, Veterinary Services, Diagnostic Virology Laboratory, National Veterinary Services Laboratories		Aufderhar,M., Franzen,K., Killian,M., Lantz,K., Stuber,T., Hicks,J., Norris,C. and Lakin,S.
A/dairy cow/Michigan/24_015457-001/2024	EPI_ISL_19227330	2024-05-21	USDA, APHIS, Veterinary Services, Diagnostic Virology Laboratory, National Veterinary Services Laboratories		Aufderhar,M., Franzen,K., Killian,M.L., Lantz,K., Stuber,T., Hicks,J., Norris,C. and Lakin,S.
A/dairy cow/Michigan/24_015457-002/2024	EPI_ISL_19227329	2024-05-21	USDA, APHIS, Veterinary Services, Diagnostic Virology Laboratory, National Veterinary Services Laboratories		Aufderhar,M., Franzen,K., Killian,M.L., Lantz,K., Stuber,T., Hicks,J., Norris,C. and Lakin,S.
A/dairy cow/Michigan/24_015457-003/2024	EPI_ISL_19227328	2024-05-21	USDA, APHIS, Veterinary Services, Diagnostic Virology Laboratory, National Veterinary Services Laboratories		Aufderhar,M., Franzen,K., Killian,M.L., Lantz,K., Stuber,T., Hicks,J., Norris,C. and Lakin,S.
A/dairy cow/Michigan/24_015457-004/2024	EPI_ISL_19227327	2024-05-21	USDA, APHIS, Veterinary Services, Diagnostic Virology Laboratory, National Veterinary Services Laboratories		Aufderhar,M., Franzen,K., Killian,M.L., Lantz,K., Stuber,T., Hicks,J., Norris,C. and Lakin,S.
A/dairy cow/Michigan/24_015457-005/2024	EPI_ISL_19227326	2024-05-21	USDA, APHIS, Veterinary Services, Diagnostic Virology Laboratory, National Veterinary Services Laboratories		Aufderhar,M., Franzen,K., Killian,M.L., Lantz,K., Stuber,T., Hicks,J., Norris,C. and Lakin,S.
A/dairy cow/Michigan/24_015457-006/2024	EPI_ISL_19227325	2024-05-21	USDA, APHIS, Veterinary Services, Diagnostic Virology Laboratory, National Veterinary Services Laboratories		Aufderhar,M., Franzen,K., Killian,M.L., Lantz,K., Stuber,T., Hicks,J., Norris,C. and Lakin,S.
A/dairy cow/Michigan/24_015457-007/2024	EPI_ISL_19227324	2024-05-21	USDA, APHIS, Veterinary Services, Diagnostic Virology Laboratory, National Veterinary Services Laboratories		Aufderhar,M., Franzen,K., Killian,M.L., Lantz,K., Stuber,T., Hicks,J., Norris,C. and Lakin,S.
A/dairy cow/South Dakota/24_015643-002/2024	EPI_ISL_19227316	2024-05-22	USDA, APHIS, Veterinary Services, Diagnostic Virology Laboratory, National Veterinary Services Laboratories		Norris,C., Tod,S., Jessica,H., Matthew,A., Kerrie,F., Mary,K., Steven,L. and Kris,L.
A/dairy cow/South Dakota/24_015643-004/2024	EPI_ISL_19227315	2024-05-22	USDA, APHIS, Veterinary Services, Diagnostic Virology Laboratory, National Veterinary Services Laboratories		Norris,C., Tod,S., Jessica,H., Matthew,A., Kerrie,F., Mary,K., Steven,L. and Kris,L.
A/dairy cow/South Dakota/24_015643-005/2024	EPI_ISL_19227314	2024-05-22	USDA, APHIS, Veterinary Services, Diagnostic Virology Laboratory, National Veterinary Services Laboratories		Norris,C., Tod,S., Jessica,H., Matthew,A., Kerrie,F., Mary,K., Steven,L. and Kris,L.
A/dairy cow/South Dakota/24_015643-006/2024	EPI_ISL_19227313	2024-05-22	USDA, APHIS, Veterinary Services, Diagnostic Virology Laboratory, National Veterinary Services Laboratories		Norris,C., Tod,S., Jessica,H., Matthew,A., Kerrie,F., Mary,K., Steven,L. and Kris,L.
A/dairy cow/South Dakota/24_015643-007/2024	EPI_ISL_19227312	2024-05-22	USDA, APHIS, Veterinary Services, Diagnostic Virology Laboratory, National Veterinary Services Laboratories		Norris,C., Tod,S., Jessica,H., Matthew,A., Kerrie,F., Mary,K., Steven,L. and Kris,L.
A/dairy cow/Minnesota/24_016288-001/2024	EPI_ISL_19227233	2024-06-03	USDA, APHIS, Veterinary Services, Diagnostic Virology Laboratory, National Veterinary Services Laboratories		Aufderhar,M., Franzen,K., Killian,M.L., Lantz,K., Stuber,T., Hicks,J., Norris,C. and Lakin,S.
A/dairy cow/Minnesota/24_016288-002/2024	EPI_ISL_19227232	2024-06-03	USDA, APHIS, Veterinary Services, Diagnostic Virology Laboratory, National Veterinary Services Laboratories		Aufderhar,M., Franzen,K., Killian,M.L., Lantz,K., Stuber,T., Hicks,J., Norris,C. and Lakin,S.
A/dairy cow/Minnesota/24_016288-003/2024	EPI_ISL_19227231	2024-06-03	USDA, APHIS, Veterinary Services, Diagnostic Virology Laboratory, National Veterinary Services Laboratories		Aufderhar,M., Franzen,K., Killian,M.L., Lantz,K., Stuber,T., Hicks,J., Norris,C. and Lakin,S.
A/dairy cow/Minnesota/24_016288-004/2024	EPI_ISL_19227230	2024-06-03	USDA, APHIS, Veterinary Services, Diagnostic Virology Laboratory, National Veterinary Services Laboratories		Aufderhar,M., Franzen,K., Killian,M.L., Lantz,K., Stuber,T., Hicks,J., Norris,C. and Lakin,S.
A/dairy cow/Minnesota/24_016288-006/2024	EPI_ISL_19227228	2024-06-03	USDA, APHIS, Veterinary Services, Diagnostic Virology Laboratory, National Veterinary Services Laboratories		Aufderhar,M., Franzen,K., Killian,M.L., Lantz,K., Stuber,T., Hicks,J., Norris,C. and Lakin,S.
A/dairy cow/Minnesota/24_016288-007/2024	EPI_ISL_19227227	2024-06-03	USDA, APHIS, Veterinary Services, Diagnostic Virology Laboratory, National Veterinary Services Laboratories		Aufderhar,M., Franzen,K., Killian,M.L., Lantz,K., Stuber,T., Hicks,J., Norris,C. and Lakin,S.
A/dairy cow/Minnesota/24_016288-008/2024	EPI_ISL_19227226	2024-06-03	USDA, APHIS, Veterinary Services, Diagnostic Virology Laboratory, National Veterinary Services Laboratories		Aufderhar,M., Franzen,K., Killian,M.L., Lantz,K., Stuber,T., Hicks,J., Norris,C. and Lakin,S.
A/dairy cow/Minnesota/24_016288-010/2024	EPI_ISL_19227225	2024-06-03	USDA, APHIS, Veterinary Services, Diagnostic Virology Laboratory, National Veterinary Services Laboratories		Aufderhar,M., Franzen,K., Killian,M.L., Lantz,K., Stuber,T., Hicks,J., Norris,C. and Lakin,S.
A/dairy cow/Minnesota/24_016288-013/2024	EPI_ISL_19227223	2024-06-03	USDA, APHIS, Veterinary Services, Diagnostic Virology Laboratory, National Veterinary Services Laboratories		Aufderhar,M., Franzen,K., Killian,M.L., Lantz,K., Stuber,T., Hicks,J., Norris,C. and Lakin,S.
A/dairy cow/Minnesota/24_016288-014/2024	EPI_ISL_19227222	2024-06-03	USDA, APHIS, Veterinary Services, Diagnostic Virology Laboratory, National Veterinary Services Laboratories		Aufderhar,M., Franzen,K., Killian,M.L., Lantz,K., Stuber,T., Hicks,J., Norris,C. and Lakin,S.
A/dairy cow/Minnesota/24_016288-015/2024	EPI_ISL_19227221	2024-06-03	USDA, APHIS, Veterinary Services, Diagnostic Virology Laboratory, National Veterinary Services Laboratories		Aufderhar,M., Franzen,K., Killian,M.L., Lantz,K., Stuber,T., Hicks,J., Norris,C. and Lakin,S.
A/dairy cow/Ohio/24-010202-009/2024	EPI_ISL_19224089	2024-03-30	National Veterinary Services Laboratories - USDA	National Veterinary Services Laboratories - USDA	Aufderhar,Matthew;Franzen,Kerrie;Killian,Mary;Lantz,Kristina;Stuber,Tod;Hicks,Jessica;Norris,Cameron;Lakin,Steven
A/dairy cow/New Mexico/24-009306-003/2024	EPI_ISL_19175606	2024-03-25	National Veterinary Services Laboratories - USDA	National Veterinary Services Laboratories - USDA	Aufderhar,Matthew;Franzen,Kerrie;Killian,Mary;Lantz,Kristina;Stuber,Tod;Hicks,Jessica;Norris,Cameron;Lakin,Steven
A/dairy cow/South Dakota/24_010354-019-300/2024	EPI_ISL_19151398	2024-04-05	United States Department of Agriculture, Agricultural Research Service, National Animal Disease Center	National Veterinary Services Laboratories - USDA	Nguyen,T., Hutter,C., Markin,A., Thomas,M., Lantz,K., Killian,M.L., Janzen,G.M., Vijendran,S., Wagle,S., Inderski,B., Magstadt,D.R., Li,G., Diel,D.G., Frye,E.A., Dimitrov,K.M., Swinford,A.K., Thompson,A.C., Snevik,K.R., Suarez,D.L., Spackman,E., Lakin,S.M., C,S., Johnson,K.R., Baker,A.L., Robbe-Austerman,S., Torchetti,M.K.; Anderson,T.K.
A/dairy cow/South Dakota/24_010354-018-300/2024	EPI_ISL_19151397	2024-04-05	United States Department of Agriculture, Agricultural Research Service, National Animal Disease Center	National Veterinary Services Laboratories - USDA	Nguyen,T., Hutter,C., Markin,A., Thomas,M., Lantz,K., Killian,M.L., Janzen,G.M., Vijendran,S., Wagle,S., Inderski,B., Magstadt,D.R., Li,G., Diel,D.G., Frye,E.A., Dimitrov,K.M., Swinford,A.K., Thompson,A.C., Snevik,K.R., Suarez,D.L., Spackman,E., Lakin,S.M., C,S., Johnson,K.R., Baker,A.L., Robbe-Austerman,S., Torchetti,M.K.; Anderson,T.K.
A/dairy cow/South Dakota/24_010354-017-300/2024	EPI_ISL_19151396	2024-04-05	United States Department of Agriculture, Agricultural Research Service, National Animal Disease Center	National Veterinary Services Laboratories - USDA	Nguyen,T., Hutter,C., Markin,A., Thomas,M., Lantz,K., Killian,M.L., Janzen,G.M., Vijendran,S., Wagle,S., Inderski,B., Magstadt,D.R., Li,G., Diel,D.G., Frye,E.A., Dimitrov,K.M., Swinford,A.K., Thompson,A.C., Snevik,K.R., Suarez,D.L., Spackman,E., Lakin,S.M., C,S., Johnson,K.R., Baker,A.L., Robbe-Austerman,S., Torchetti,M.K.; Anderson,T.K.
A/dairy cow/South Dakota/24_010354-016-300/2024	EPI_ISL_19151395	2024-04-05	United States Department of Agriculture, Agricultural Research Service, National Animal Disease Center	National Veterinary Services Laboratories - USDA	Nguyen,T., Hutter,C., Markin,A., Thomas,M., Lantz,K., Killian,M.L., Janzen,G.M., Vijendran,S., Wagle,S., Inderski,B., Magstadt,D.R., Li,G., Diel,D.G., Frye,E.A., Dimitrov,K.M., Swinford,A.K., Thompson,A.C., Snevik,K.R., Suarez,D.L., Spackman,E., Lakin,S.M., C,S., Johnson,K.R., Baker,A.L., Robbe-Austerman,S., Torchetti,M.K.; Anderson,T.K.
A/dairy cow/South Dakota/24_010354-015-300/2024	EPI_ISL_19151394	2024-04-05	United States Department of Agriculture, Agricultural Research Service, National Animal Disease Center	National Veterinary Services Laboratories - USDA	Nguyen,T., Hutter,C., Markin,A., Thomas,M., Lantz,K., Killian,M.L., Janzen,G.M., Vijendran,S., Wagle,S., Inderski,B., Magstadt,D.R., Li,G., Diel,D.G., Frye,E.A., Dimitrov,K.M., Swinford,A.K., Thompson,A.C., Snevik,K.R., Suarez,D.L., Spackman,E., Lakin,S.M., C,S., Johnson,K.R., Baker,A.L., Robbe-Austerman,S., Torchetti,M.K.; Anderson,T.K.
A/dairy cow/South Dakota/24_010354-014-300/2024	EPI_ISL_19151393	2024-04-05	United States Department of Agriculture, Agricultural Research Service, National Animal Disease Center	National Veterinary Services Laboratories - USDA	Nguyen,T., Hutter,C., Markin,A., Thomas,M., Lantz,K., Killian,M.L., Janzen,G.M., Vijendran,S., Wagle,S., Inderski,B., Magstadt,D.R., Li,G., Diel,D.G., Frye,E.A., Dimitrov,K.M., Swinford,A.K., Thompson,A.C., Snevik,K.R., Suarez,D.L., Spackman,E., Lakin,S.M., C,S., Johnson,K.R., Baker,A.L., Robbe-Austerman,S., Torchetti,M.K.; Anderson,T.K.
A/dairy cow/South Dakota/24_010354-013-300/2024	EPI_ISL_19151392	2024-04-05	United States Department of Agriculture, Agricultural Research Service, National Animal Disease Center	National Veterinary Services Laboratories - USDA	Nguyen,T., Hutter,C., Markin,A., Thomas,M., Lantz,K., Killian,M.L., Janzen,G.M., Vijendran,S., Wagle,S., Inderski,B., Magstadt,D.R., Li,G., Diel,D.G., Frye,E.A., Dimitrov,K.M., Swinford,A.K., Thompson,A.C., Snevik,K.R., Suarez,D.L., Spackman,E., Lakin,S.M., C,S., Johnson,K.R., Baker,A.L., Robbe-Austerman,S., Torchetti,M.K.; Anderson,T.K.
A/dairy cow/South Dakota/24_010354-010-300/2024	EPI_ISL_19151391	2024-04-05	United States Department of Agriculture, Agricultural Research Service, National Animal Disease Center	National Veterinary Services Laboratories - USDA	Nguyen,T., Hutter,C., Markin,A., Thomas,M., Lantz,K., Killian,M.L., Janzen,G.M., Vijendran,S., Wagle,S., Inderski,B., Magstadt,D.R., Li,G., Diel,D.G., Frye,E.A., Dimitrov,K.M., Swinford,A.K., Thompson,A.C., Snevik,K.R., Suarez,D.L., Spackman,E., Lakin,S.M., C,S., Johnson,K.R., Baker,A.L., Robbe-Austerman,S., Torchetti,M.K.; Anderson,T.K.
A/dairy cow/South Dakota/24_010354-009-300/2024	EPI_ISL_19151390	2024-04-05	United States Department of Agriculture, Agricultural Research Service, National Animal Disease Center	National Veterinary Services Laboratories - USDA	Nguyen,T., Hutter,C., Markin,A., Thomas,M., Lantz,K., Killian,M.L., Janzen,G.M., Vijendran,S., Wagle,S., Inderski,B., Magstadt,D.R., Li,G., Diel,D.G., Frye,E.A., Dimitrov,K.M., Swinford,A.K., Thompson,A.C., Snevik,K.R., Suarez,D.L., Spackman,E., Lakin,S.M., C,S., Johnson,K.R., Baker,A.L., Robbe-Austerman,S., Torchetti,M.K.; Anderson,T.K.
A/dairy cow/South Dakota/24_010354-006-300/2024	EPI_ISL_19151389	2024-04-05	United States Department of Agriculture, Agricultural Research Service, National Animal Disease Center	National Veterinary Services Laboratories - USDA	Nguyen,T., Hutter,C., Markin,A., Thomas,M., Lantz,K., Killian,M.L., Janzen,G.M., Vijendran,S., Wagle,S., Inderski,B., Magstadt,D.R., Li,G., Diel,D.G., Frye,E.A., Dimitrov,K.M., Swinford,A.K., Thompson,A.C., Snevik,K.R., Suarez,D.L., Spackman,E., Lakin,S.M., C,S., Johnson,K.R., Baker,A.L., Robbe-Austerman,S., Torchetti,M.K.; Anderson,T.K.
A/dairy cow/South Dakota/24_010354-004-300/2024	EPI_ISL_19151388	2024-04-05	United States Department of Agriculture, Agricultural Research Service, National Animal Disease Center	National Veterinary Services Laboratories - USDA	Nguyen,T., Hutter,C., Markin,A., Thomas,M., Lantz,K., Killian,M.L., Janzen,G.M., Vijendran,S., Wagle,S., Inderski,B., Magstadt,D.R., Li,G., Diel,D.G., Frye,E.A., Dimitrov,K.M., Swinford,A.K., Thompson,A.C., Snevik,K.R., Suarez,D.L., Spackman,E., Lakin,S.M., C,S., Johnson,K.R., Baker,A.L., Robbe-Austerman,S., Torchetti,M.K.; Anderson,T.K.
A/dairy cow/New Mexico/24_010330-013-300/2024	EPI_ISL_19151387	2024-04-01	United States Department of Agriculture, Agricultural Research Service, National Animal Disease Center	National Veterinary Services Laboratories - USDA	Nguyen,T., Hutter,C., Markin,A., Thomas,M., Lantz,K., Killian,M.L., Janzen,G.M., Vijendran,S., Wagle,S., Inderski,B., Magstadt,D.R., Li,G., Diel,D.G., Frye,E.A., Dimitrov,K.M., Swinford,A.K., Thompson,A.C., Snevik,K.R., Suarez,D.L., Spackman,E., Lakin,S.M., C,S., Johnson,K.R., Baker,A.L., Robbe-Austerman,S., Torchetti,M.K.; Anderson,T.K.
A/dairy cow/New Mexico/24_010330-012-300/2024	EPI_ISL_19151386	2024-04-01	United States Department of Agriculture, Agricultural Research Service, National Animal Disease Center	National Veterinary Services Laboratories - USDA	Nguyen,T., Hutter,C., Markin,A., Thomas,M., Lantz,K., Killian,M.L., Janzen,G.M., Vijendran,S., Wagle,S., Inderski,B., Magstadt,D.R., Li,G., Diel,D.G., Frye,E.A., Dimitrov,K.M., Swinford,A.K., Thompson,A.C., Snevik,K.R., Suarez,D.L., Spackman,E., Lakin,S.M., C,S., Johnson,K.R., Baker,A.L., Robbe-Austerman,S., Torchetti,M.K.; Anderson,T.K.
A/dairy cow/New Mexico/24_010330-011-300/2024	EPI_ISL_19151385	2024-04-01	United States Department of Agriculture, Agricultural Research Service, National Animal Disease Center	National Veterinary Services Laboratories - USDA	Nguyen,T., Hutter,C., Markin,A., Thomas,M., Lantz,K., Killian,M.L., Janzen,G.M., Vijendran,S., Wagle,S., Inderski,B., Magstadt,D.R., Li,G., Diel,D.G., Frye,E.A., Dimitrov,K.M., Swinford,A.K., Thompson,A.C., Snevik,K.R., Suarez,D.L., Spackman,E., Lakin,S.M., C,S., Johnson,K.R., Baker,A.L., Robbe-Austerman,S., Torchetti,M.K.; Anderson,T.K.
A/dairy cow/New Mexico/24_010330-009-300/2024	EPI_ISL_19151384	2024-04-01	United States Department of Agriculture, Agricultural Research Service, National Animal Disease Center	National Veterinary Services Laboratories - USDA	Aufderhar,M., Franzen,K., Killian,M., Lantz,K., Stuber,T., Hicks,J., Norris,C. and Lakin,S.
A/dairy cow/New Mexico/24_010330-006-300/2024	EPI_ISL_19151383	2024-04-01	United States Department of Agriculture, Agricultural Research Service, National Animal Disease Center	National Veterinary Services Laboratories - USDA	Nguyen,T., Hutter,C., Markin,A., Thomas,M., Lantz,K., Killian,M.L., Janzen,G.M., Vijendran,S., Wagle,S., Inderski,B., Magstadt,D.R., Li,G., Diel,D.G., Frye,E.A., Dimitrov,K.M., Swinford,A.K., Thompson,A.C., Snevik,K.R., Suarez,D.L., Spackman,E., Lakin,S.M., C,S., Johnson,K.R., Baker,A.L., Robbe-Austerman,S., Torchetti,M.K.; Anderson,T.K.
A/dairy cow/New Mexico/24_010330-004-300/2024	EPI_ISL_19151382	2024-04-01	United States Department of Agriculture, Agricultural Research Service, National Animal Disease Center	National Veterinary Services Laboratories - USDA	Nguyen,T., Hutter,C., Markin,A., Thomas,M., Lantz,K., Killian,M.L., Janzen,G.M., Vijendran,S., Wagle,S., Inderski,B., Magstadt,D.R., Li,G., Diel,D.G., Frye,E.A., Dimitrov,K.M., Swinford,A.K., Thompson,A.C., Snevik,K.R., Suarez,D.L., Spackman,E., Lakin,S.M., C,S., Johnson,K.R., Baker,A.L., Robbe-Austerman,S., Torchetti,M.K.; Anderson,T.K.
A/dairy cow/Texas/24_009028-007/2024	EPI_ISL_19094764	2024-03-20	United States Department of Agriculture, Agricultural Research Service, National Animal Disease Center	United States Department of Agriculture, Agricultural Research Service, National Animal Disease Center	Nguyen,T., Hutter,C., Markin,A., Thomas,M., Lantz,K., Killian,M.L., Janzen,G.M., Vijendran,S., Wagle,S., Inderski,B., Magstadt,D.R., Li,G., Diel,D.G., Frye,E.A., Dimitrov,K.M., Swinford,A.K., Thompson,A.C., Snevik,K.R., Suarez,D.L., Spackman,E., Lakin,S.M., C,S., Johnson,K.R., Baker,A.L., Robbe-Austerman,S., Torchetti,M.K.; Anderson,T.K.
A/dairy cow/Texas/24_009108-002/2024	EPI_ISL_19094763	2024-03-20	United States Department of Agriculture, Agricultural Research Service, National Animal Disease Center	United States Department of Agriculture, Agricultural Research Service, National Animal Disease Center	Nguyen,T., Hutter,C., Markin,A., Thomas,M., Lantz,K., Killian,M.L., Janzen,G.M., Vijendran,S., Wagle,S., Inderski,B., Magstadt,D.R., Li,G., Diel,D.G., Frye,E.A., Dimitrov,K.M., Swinford,A.K., Thompson,A.C., Snevik,K.R., Suarez,D.L., Spackman,E., Lakin,S.M., C,S., Johnson,K.R., Baker,A.L., Robbe-Austerman,S., Torchetti,M.K.; Anderson,T.K.
A/dairy cow/Texas/24_009108-001/2024	EPI_ISL_19094762	2024-03-20	United States Department of Agriculture, Agricultural Research Service, National Animal Disease Center	United States Department of Agriculture, Agricultural Research Service, National Animal Disease Center	Nguyen,T., Hutter,C., Markin,A., Thomas,M., Lantz,K., Killian,M.L., Janzen,G.M., Vijendran,S., Wagle,S., Inderski,B., Magstadt,D.R., Li,G., Diel,D.G., Frye,E.A., Dimitrov,K.M., Swinford,A.K., Thompson,A.C., Snevik,K.R., Suarez,D.L., Spackman,E., Lakin,S.M., C,S., Johnson,K.R., Baker,A.L., Robbe-Austerman,S., Torchetti,M.K.; Anderson,T.K.
A/dairy cow/Texas/24_009088-002/2024	EPI_ISL_19094761	2024-03-13	United States Department of Agriculture, Agricultural Research Service, National Animal Disease Center	United States Department of Agriculture, Agricultural Research Service, National Animal Disease Center	Nguyen,T., Hutter,C., Markin,A., Thomas,M., Lantz,K., Killian,M.L., Janzen,G.M., Vijendran,S., Wagle,S., Inderski,B., Magstadt,D.R., Li,G., Diel,D.G., Frye,E.A., Dimitrov,K.M., Swinford,A.K., Thompson,A.C., Snevik,K.R., Suarez,D.L., Spackman,E., Lakin,S.M., C,S., Johnson,K.R., Baker,A.L., Robbe-Austerman,S., Torchetti,M.K.; Anderson,T.K.
A/dairy cow/Texas/24_009088-001/2024	EPI_ISL_19094760	2024-03-13	United States Department of Agriculture, Agricultural Research Service, National Animal Disease Center	United States Department of Agriculture, Agricultural Research Service, National Animal Disease Center	Nguyen,T., Hutter,C., Markin,A., Thomas,M., Lantz,K., Killian,M.L., Janzen,G.M., Vijendran,S., Wagle,S., Inderski,B., Magstadt,D.R., Li,G., Diel,D.G., Frye,E.A., Dimitrov,K.M., Swinford,A.K., Thompson,A.C., Snevik,K.R., Suarez,D.L., Spackman,E., Lakin,S.M., C,S., Johnson,K.R., Baker,A.L., Robbe-Austerman,S., Torchetti,M.K.; Anderson,T.K.
A/dairy cow/Texas/24_009087-001/2024	EPI_ISL_19094759	2024-03-20	United States Department of Agriculture, Agricultural Research Service, National Animal Disease Center	United States Department of Agriculture, Agricultural Research Service, National Animal Disease Center	Nguyen,T., Hutter,C., Markin,A., Thomas,M., Lantz,K., Killian,M.L., Janzen,G.M., Vijendran,S., Wagle,S., Inderski,B., Magstadt,D.R., Li,G., Diel,D.G., Frye,E.A., Dimitrov,K.M., Swinford,A.K., Thompson,A.C., Snevik,K.R., Suarez,D.L., Spackman,E., Lakin,S.M., C,S., Johnson,K.R., Baker,A.L., Robbe-Austerman,S., Torchetti,M.K.; Anderson,T.K.
A/dairy cow/Texas/24_009029-001/2024	EPI_ISL_19094758	2024-03-21	United States Department of Agriculture, Agricultural Research Service, National Animal Disease Center	United States Department of Agriculture, Agricultural Research Service, National Animal Disease Center	Nguyen,T., Hutter,C., Markin,A., Thomas,M., Lantz,K., Killian,M.L., Janzen,G.M., Vijendran,S., Wagle,S., Inderski,B., Magstadt,D.R., Li,G., Diel,D.G., Frye,E.A., Dimitrov,K.M., Swinford,A.K., Thompson,A.C., Snevik,K.R., Suarez,D.L., Spackman,E., Lakin,S.M., C,S., Johnson,K.R., Baker,A.L., Robbe-Austerman,S., Torchetti,M.K.; Anderson,T.K.
A/dairy cow/Texas/24_009028-019/2024	EPI_ISL_19094757	2024-03-20	United States Department of Agriculture, Agricultural Research Service, National Animal Disease Center	United States Department of Agriculture, Agricultural Research Service, National Animal Disease Center	Nguyen,T., Hutter,C., Markin,A., Thomas,M., Lantz,K., Killian,M.L., Janzen,G.M., Vijendran,S., Wagle,S., Inderski,B., Magstadt,D.R., Li,G., Diel,D.G., Frye,E.A., Dimitrov,K.M., Swinford,A.K., Thompson,A.C., Snevik,K.R., Suarez,D.L., Spackman,E., Lakin,S.M., C,S., Johnson,K.R., Baker,A.L., Robbe-Austerman,S., Torchetti,M.K.; Anderson,T.K.
A/dairy cow/Texas/24_009028-009/2024	EPI_ISL_19094756	2024-03-20	United States Department of Agriculture, Agricultural Research Service, National Animal Disease Center	United States Department of Agriculture, Agricultural Research Service, National Animal Disease Center	Nguyen,T., Hutter,C., Markin,A., Thomas,M., Lantz,K., Killian,M.L., Janzen,G.M., Vijendran,S., Wagle,S., Inderski,B., Magstadt,D.R., Li,G., Diel,D.G., Frye,E.A., Dimitrov,K.M., Swinford,A.K., Thompson,A.C., Snevik,K.R., Suarez,D.L., Spackman,E., Lakin,S.M., C,S., Johnson,K.R., Baker,A.L., Robbe-Austerman,S., Torchetti,M.K.; Anderson,T.K.
A/dairy cow/Texas/24_009028-008/2024	EPI_ISL_19094755	2024-03-20	United States Department of Agriculture, Agricultural Research Service, National Animal Disease Center	United States Department of Agriculture, Agricultural Research Service, National Animal Disease Center	Nguyen,T., Hutter,C., Markin,A., Thomas,M., Lantz,K., Killian,M.L., Janzen,G.M., Vijendran,S., Wagle,S., Inderski,B., Magstadt,D.R., Li,G., Diel,D.G., Frye,E.A., Dimitrov,K.M., Swinford,A.K., Thompson,A.C., Snevik,K.R., Suarez,D.L., Spackman,E., Lakin,S.M., C,S., Johnson,K.R., Baker,A.L., Robbe-Austerman,S., Torchetti,M.K.; Anderson,T.K.
A/dairy cow/Texas/24_009028-005/2024	EPI_ISL_19094754	2024-03-20	United States Department of Agriculture, Agricultural Research Service, National Animal Disease Center	United States Department of Agriculture, Agricultural Research Service, National Animal Disease Center	Nguyen,T., Hutter,C., Markin,A., Thomas,M., Lantz,K., Killian,M.L., Janzen,G.M., Vijendran,S., Wagle,S., Inderski,B., Magstadt,D.R., Li,G., Diel,D.G., Frye,E.A., Dimitrov,K.M., Swinford,A.K., Thompson,A.C., Snevik,K.R., Suarez,D.L., Spackman,E., Lakin,S.M., C,S., Johnson,K.R., Baker,A.L., Robbe-Austerman,S., Torchetti,M.K.; Anderson,T.K.
A/dairy cow/Texas/24_009028-003/2024	EPI_ISL_19094752	2024-03-20	United States Department of Agriculture, Agricultural Research Service, National Animal Disease Center	United States Department of Agriculture, Agricultural Research Service, National Animal Disease Center	Nguyen,T., Hutter,C., Markin,A., Thomas,M., Lantz,K., Killian,M.L., Janzen,G.M., Vijendran,S., Wagle,S., Inderski,B., Magstadt,D.R., Li,G., Diel,D.G., Frye,E.A., Dimitrov,K.M., Swinford,A.K., Thompson,A.C., Snevik,K.R., Suarez,D.L., Spackman,E., Lakin,S.M., C,S., Johnson,K.R., Baker,A.L., Robbe-Austerman,S., Torchetti,M.K.; Anderson,T.K.
A/dairy cow/Texas/24_009028-002/2024	EPI_ISL_19094751	2024-03-20	United States Department of Agriculture, Agricultural Research Service, National Animal Disease Center	United States Department of Agriculture, Agricultural Research Service, National Animal Disease Center	Nguyen,T., Hutter,C., Markin,A., Thomas,M., Lantz,K., Killian,M.L., Janzen,G.M., Vijendran,S., Wagle,S., Inderski,B., Magstadt,D.R., Li,G., Diel,D.G., Frye,E.A., Dimitrov,K.M., Swinford,A.K., Thompson,A.C., Snevik,K.R., Suarez,D.L., Spackman,E., Lakin,S.M., C,S., Johnson,K.R., Baker,A.L., Robbe-Austerman,S., Torchetti,M.K.; Anderson,T.K.
A/dairy cow/Texas/24_009108-003/2024	EPI_ISL_19094743	2024-03-20	United States Department of Agriculture, Agricultural Research Service, National Animal Disease Center	United States Department of Agriculture, Agricultural Research Service, National Animal Disease Center	Nguyen,T., Hutter,C., Markin,A., Thomas,M., Lantz,K., Killian,M.L., Janzen,G.M., Vijendran,S., Wagle,S., Inderski,B., Magstadt,D.R., Li,G., Diel,D.G., Frye,E.A., Dimitrov,K.M., Swinford,A.K., Thompson,A.C., Snevik,K.R., Suarez,D.L., Spackman,E., Lakin,S.M., C,S., Johnson,K.R., Baker,A.L., Robbe-Austerman,S., Torchetti,M.K.; Anderson,T.K.
A/dairy cow/Texas/24_009108-004/2024	EPI_ISL_19094742	2024-03-20	United States Department of Agriculture, Agricultural Research Service, National Animal Disease Center	United States Department of Agriculture, Agricultural Research Service, National Animal Disease Center	Nguyen,T., Hutter,C., Markin,A., Thomas,M., Lantz,K., Killian,M.L., Janzen,G.M., Vijendran,S., Wagle,S., Inderski,B., Magstadt,D.R., Li,G., Diel,D.G., Frye,E.A., Dimitrov,K.M., Swinford,A.K., Thompson,A.C., Snevik,K.R., Suarez,D.L., Spackman,E., Lakin,S.M., C,S., Johnson,K.R., Baker,A.L., Robbe-Austerman,S., Torchetti,M.K.; Anderson,T.K.
A/dairy cow/Texas/24_009108-005/2024	EPI_ISL_19094741	2024-03-20	United States Department of Agriculture, Agricultural Research Service, National Animal Disease Center	United States Department of Agriculture, Agricultural Research Service, National Animal Disease Center	Nguyen,T., Hutter,C., Markin,A., Thomas,M., Lantz,K., Killian,M.L., Janzen,G.M., Vijendran,S., Wagle,S., Inderski,B., Magstadt,D.R., Li,G., Diel,D.G., Frye,E.A., Dimitrov,K.M., Swinford,A.K., Thompson,A.C., Snevik,K.R., Suarez,D.L., Spackman,E., Lakin,S.M., C,S., Johnson,K.R., Baker,A.L., Robbe-Austerman,S., Torchetti,M.K.; Anderson,T.K.
A/dairy cow/Texas/24_009108-006/2024	EPI_ISL_19094740	2024-03-20	United States Department of Agriculture, Agricultural Research Service, National Animal Disease Center	United States Department of Agriculture, Agricultural Research Service, National Animal Disease Center	Nguyen,T., Hutter,C., Markin,A., Thomas,M., Lantz,K., Killian,M.L., Janzen,G.M., Vijendran,S., Wagle,S., Inderski,B., Magstadt,D.R., Li,G., Diel,D.G., Frye,E.A., Dimitrov,K.M., Swinford,A.K., Thompson,A.C., Snevik,K.R., Suarez,D.L., Spackman,E., Lakin,S.M., C,S., Johnson,K.R., Baker,A.L., Robbe-Austerman,S., Torchetti,M.K.; Anderson,T.K.
A/dairy cow/Texas/24_009110-018/2024	EPI_ISL_19094739	2024-03-14	United States Department of Agriculture, Agricultural Research Service, National Animal Disease Center	United States Department of Agriculture, Agricultural Research Service, National Animal Disease Center	Nguyen,T., Hutter,C., Markin,A., Thomas,M., Lantz,K., Killian,M.L., Janzen,G.M., Vijendran,S., Wagle,S., Inderski,B., Magstadt,D.R., Li,G., Diel,D.G., Frye,E.A., Dimitrov,K.M., Swinford,A.K., Thompson,A.C., Snevik,K.R., Suarez,D.L., Spackman,E., Lakin,S.M., C,S., Johnson,K.R., Baker,A.L., Robbe-Austerman,S., Torchetti,M.K.; Anderson,T.K.
A/dairy cow/Texas/24_009110-017/2024	EPI_ISL_19094738	2024-03-14	United States Department of Agriculture, Agricultural Research Service, National Animal Disease Center	United States Department of Agriculture, Agricultural Research Service, National Animal Disease Center	Nguyen,T., Hutter,C., Markin,A., Thomas,M., Lantz,K., Killian,M.L., Janzen,G.M., Vijendran,S., Wagle,S., Inderski,B., Magstadt,D.R., Li,G., Diel,D.G., Frye,E.A., Dimitrov,K.M., Swinford,A.K., Thompson,A.C., Snevik,K.R., Suarez,D.L., Spackman,E., Lakin,S.M., C,S., Johnson,K.R., Baker,A.L., Robbe-Austerman,S., Torchetti,M.K.; Anderson,T.K.
A/dairy cow/Texas/24_009110-016/2024	EPI_ISL_19094737	2024-03-14	United States Department of Agriculture, Agricultural Research Service, National Animal Disease Center	United States Department of Agriculture, Agricultural Research Service, National Animal Disease Center	Nguyen,T., Hutter,C., Markin,A., Thomas,M., Lantz,K., Killian,M.L., Janzen,G.M., Vijendran,S., Wagle,S., Inderski,B., Magstadt,D.R., Li,G., Diel,D.G., Frye,E.A., Dimitrov,K.M., Swinford,A.K., Thompson,A.C., Snevik,K.R., Suarez,D.L., Spackman,E., Lakin,S.M., C,S., Johnson,K.R., Baker,A.L., Robbe-Austerman,S., Torchetti,M.K.; Anderson,T.K.
A/dairy cow/Texas/24_009110-015/2024	EPI_ISL_19094736	2024-03-14	United States Department of Agriculture, Agricultural Research Service, National Animal Disease Center	United States Department of Agriculture, Agricultural Research Service, National Animal Disease Center	Nguyen,T., Hutter,C., Markin,A., Thomas,M., Lantz,K., Killian,M.L., Janzen,G.M., Vijendran,S., Wagle,S., Inderski,B., Magstadt,D.R., Li,G., Diel,D.G., Frye,E.A., Dimitrov,K.M., Swinford,A.K., Thompson,A.C., Snevik,K.R., Suarez,D.L., Spackman,E., Lakin,S.M., C,S., Johnson,K.R., Baker,A.L., Robbe-Austerman,S., Torchetti,M.K.; Anderson,T.K.
A/dairy cow/Texas/24_009110-014/2024	EPI_ISL_19094735	2024-03-14	United States Department of Agriculture, Agricultural Research Service, National Animal Disease Center	United States Department of Agriculture, Agricultural Research Service, National Animal Disease Center	Nguyen,T., Hutter,C., Markin,A., Thomas,M., Lantz,K., Killian,M.L., Janzen,G.M., Vijendran,S., Wagle,S., Inderski,B., Magstadt,D.R., Li,G., Diel,D.G., Frye,E.A., Dimitrov,K.M., Swinford,A.K., Thompson,A.C., Snevik,K.R., Suarez,D.L., Spackman,E., Lakin,S.M., C,S., Johnson,K.R., Baker,A.L., Robbe-Austerman,S., Torchetti,M.K.; Anderson,T.K.
A/dairy cow/Texas/24_009110-012/2024	EPI_ISL_19094734	2024-03-14	United States Department of Agriculture, Agricultural Research Service, National Animal Disease Center	United States Department of Agriculture, Agricultural Research Service, National Animal Disease Center	Nguyen,T., Hutter,C., Markin,A., Thomas,M., Lantz,K., Killian,M.L., Janzen,G.M., Vijendran,S., Wagle,S., Inderski,B., Magstadt,D.R., Li,G., Diel,D.G., Frye,E.A., Dimitrov,K.M., Swinford,A.K., Thompson,A.C., Snevik,K.R., Suarez,D.L., Spackman,E., Lakin,S.M., C,S., Johnson,K.R., Baker,A.L., Robbe-Austerman,S., Torchetti,M.K.; Anderson,T.K.
A/dairy cow/Texas/24_009110-011/2024	EPI_ISL_19094733	2024-03-14	United States Department of Agriculture, Agricultural Research Service, National Animal Disease Center	United States Department of Agriculture, Agricultural Research Service, National Animal Disease Center	Nguyen,T., Hutter,C., Markin,A., Thomas,M., Lantz,K., Killian,M.L., Janzen,G.M., Vijendran,S., Wagle,S., Inderski,B., Magstadt,D.R., Li,G., Diel,D.G., Frye,E.A., Dimitrov,K.M., Swinford,A.K., Thompson,A.C., Snevik,K.R., Suarez,D.L., Spackman,E., Lakin,S.M., C,S., Johnson,K.R., Baker,A.L., Robbe-Austerman,S., Torchetti,M.K.; Anderson,T.K.
A/dairy cow/Texas/24_009110-010/2024	EPI_ISL_19094732	2024-03-14	United States Department of Agriculture, Agricultural Research Service, National Animal Disease Center	United States Department of Agriculture, Agricultural Research Service, National Animal Disease Center	Nguyen,T., Hutter,C., Markin,A., Thomas,M., Lantz,K., Killian,M.L., Janzen,G.M., Vijendran,S., Wagle,S., Inderski,B., Magstadt,D.R., Li,G., Diel,D.G., Frye,E.A., Dimitrov,K.M., Swinford,A.K., Thompson,A.C., Snevik,K.R., Suarez,D.L., Spackman,E., Lakin,S.M., C,S., Johnson,K.R., Baker,A.L., Robbe-Austerman,S., Torchetti,M.K.; Anderson,T.K.
A/dairy cow/Texas/24_009110-008/2024	EPI_ISL_19094731	2024-03-14	United States Department of Agriculture, Agricultural Research Service, National Animal Disease Center	United States Department of Agriculture, Agricultural Research Service, National Animal Disease Center	Nguyen,T., Hutter,C., Markin,A., Thomas,M., Lantz,K., Killian,M.L., Janzen,G.M., Vijendran,S., Wagle,S., Inderski,B., Magstadt,D.R., Li,G., Diel,D.G., Frye,E.A., Dimitrov,K.M., Swinford,A.K., Thompson,A.C., Snevik,K.R., Suarez,D.L., Spackman,E., Lakin,S.M., C,S., Johnson,K.R., Baker,A.L., Robbe-Austerman,S., Torchetti,M.K.; Anderson,T.K.
A/dairy cow/Texas/24_009110-007/2024	EPI_ISL_19094730	2024-03-14	United States Department of Agriculture, Agricultural Research Service, National Animal Disease Center	United States Department of Agriculture, Agricultural Research Service, National Animal Disease Center	Nguyen,T., Hutter,C., Markin,A., Thomas,M., Lantz,K., Killian,M.L., Janzen,G.M., Vijendran,S., Wagle,S., Inderski,B., Magstadt,D.R., Li,G., Diel,D.G., Frye,E.A., Dimitrov,K.M., Swinford,A.K., Thompson,A.C., Snevik,K.R., Suarez,D.L., Spackman,E., Lakin,S.M., C,S., Johnson,K.R., Baker,A.L., Robbe-Austerman,S., Torchetti,M.K.; Anderson,T.K.
A/dairy cow/Texas/24_009110-006/2024	EPI_ISL_19094729	2024-03-14	United States Department of Agriculture, Agricultural Research Service, National Animal Disease Center	United States Department of Agriculture, Agricultural Research Service, National Animal Disease Center	Nguyen,T., Hutter,C., Markin,A., Thomas,M., Lantz,K., Killian,M.L., Janzen,G.M., Vijendran,S., Wagle,S., Inderski,B., Magstadt,D.R., Li,G., Diel,D.G., Frye,E.A., Dimitrov,K.M., Swinford,A.K., Thompson,A.C., Snevik,K.R., Suarez,D.L., Spackman,E., Lakin,S.M., C,S., Johnson,K.R., Baker,A.L., Robbe-Austerman,S., Torchetti,M.K.; Anderson,T.K.
A/dairy cow/Texas/24_009110-005/2024	EPI_ISL_19094728	2024-03-14	United States Department of Agriculture, Agricultural Research Service, National Animal Disease Center	United States Department of Agriculture, Agricultural Research Service, National Animal Disease Center	Nguyen,T., Hutter,C., Markin,A., Thomas,M., Lantz,K., Killian,M.L., Janzen,G.M., Vijendran,S., Wagle,S., Inderski,B., Magstadt,D.R., Li,G., Diel,D.G., Frye,E.A., Dimitrov,K.M., Swinford,A.K., Thompson,A.C., Snevik,K.R., Suarez,D.L., Spackman,E., Lakin,S.M., C,S., Johnson,K.R., Baker,A.L., Robbe-Austerman,S., Torchetti,M.K.; Anderson,T.K.
A/dairy cow/Texas/24_009110-004/2024	EPI_ISL_19094727	2024-03-14	United States Department of Agriculture, Agricultural Research Service, National Animal Disease Center	United States Department of Agriculture, Agricultural Research Service, National Animal Disease Center	Nguyen,T., Hutter,C., Markin,A., Thomas,M., Lantz,K., Killian,M.L., Janzen,G.M., Vijendran,S., Wagle,S., Inderski,B., Magstadt,D.R., Li,G., Diel,D.G., Frye,E.A., Dimitrov,K.M., Swinford,A.K., Thompson,A.C., Snevik,K.R., Suarez,D.L., Spackman,E., Lakin,S.M., C,S., Johnson,K.R., Baker,A.L., Robbe-Austerman,S., Torchetti,M.K.; Anderson,T.K.
A/dairy cow/Texas/24_009110-003/2024	EPI_ISL_19094726	2024-03-14	United States Department of Agriculture, Agricultural Research Service, National Animal Disease Center	United States Department of Agriculture, Agricultural Research Service, National Animal Disease Center	Nguyen,T., Hutter,C., Markin,A., Thomas,M., Lantz,K., Killian,M.L., Janzen,G.M., Vijendran,S., Wagle,S., Inderski,B., Magstadt,D.R., Li,G., Diel,D.G., Frye,E.A., Dimitrov,K.M., Swinford,A.K., Thompson,A.C., Snevik,K.R., Suarez,D.L., Spackman,E., Lakin,S.M., C,S., Johnson,K.R., Baker,A.L., Robbe-Austerman,S., Torchetti,M.K.; Anderson,T.K.
A/dairy cow/Texas/24_009110-002/2024	EPI_ISL_19094725	2024-03-14	United States Department of Agriculture, Agricultural Research Service, National Animal Disease Center	United States Department of Agriculture, Agricultural Research Service, National Animal Disease Center	Nguyen,T., Hutter,C., Markin,A., Thomas,M., Lantz,K., Killian,M.L., Janzen,G.M., Vijendran,S., Wagle,S., Inderski,B., Magstadt,D.R., Li,G., Diel,D.G., Frye,E.A., Dimitrov,K.M., Swinford,A.K., Thompson,A.C., Snevik,K.R., Suarez,D.L., Spackman,E., Lakin,S.M., C,S., Johnson,K.R., Baker,A.L., Robbe-Austerman,S., Torchetti,M.K.; Anderson,T.K.
A/dairy cow/Texas/24_009110-001/2024	EPI_ISL_19094724	2024-03-14	United States Department of Agriculture, Agricultural Research Service, National Animal Disease Center	United States Department of Agriculture, Agricultural Research Service, National Animal Disease Center	Nguyen,T., Hutter,C., Markin,A., Thomas,M., Lantz,K., Killian,M.L., Janzen,G.M., Vijendran,S., Wagle,S., Inderski,B., Magstadt,D.R., Li,G., Diel,D.G., Frye,E.A., Dimitrov,K.M., Swinford,A.K., Thompson,A.C., Snevik,K.R., Suarez,D.L., Spackman,E., Lakin,S.M., C,S., Johnson,K.R., Baker,A.L., Robbe-Austerman,S., Torchetti,M.K.; Anderson,T.K.
A/dairy cow/Texas/24_009109-008/2024	EPI_ISL_19094723	2024-03-20	United States Department of Agriculture, Agricultural Research Service, National Animal Disease Center	United States Department of Agriculture, Agricultural Research Service, National Animal Disease Center	Nguyen,T., Hutter,C., Markin,A., Thomas,M., Lantz,K., Killian,M.L., Janzen,G.M., Vijendran,S., Wagle,S., Inderski,B., Magstadt,D.R., Li,G., Diel,D.G., Frye,E.A., Dimitrov,K.M., Swinford,A.K., Thompson,A.C., Snevik,K.R., Suarez,D.L., Spackman,E., Lakin,S.M., C,S., Johnson,K.R., Baker,A.L., Robbe-Austerman,S., Torchetti,M.K.; Anderson,T.K.
A/dairy cow/Texas/24_009109-007/2024	EPI_ISL_19094722	2024-03-20	United States Department of Agriculture, Agricultural Research Service, National Animal Disease Center	United States Department of Agriculture, Agricultural Research Service, National Animal Disease Center	Nguyen,T., Hutter,C., Markin,A., Thomas,M., Lantz,K., Killian,M.L., Janzen,G.M., Vijendran,S., Wagle,S., Inderski,B., Magstadt,D.R., Li,G., Diel,D.G., Frye,E.A., Dimitrov,K.M., Swinford,A.K., Thompson,A.C., Snevik,K.R., Suarez,D.L., Spackman,E., Lakin,S.M., C,S., Johnson,K.R., Baker,A.L., Robbe-Austerman,S., Torchetti,M.K.; Anderson,T.K.
A/dairy cow/Texas/24_009109-006/2024	EPI_ISL_19094721	2024-03-20	United States Department of Agriculture, Agricultural Research Service, National Animal Disease Center	United States Department of Agriculture, Agricultural Research Service, National Animal Disease Center	Nguyen,T., Hutter,C., Markin,A., Thomas,M., Lantz,K., Killian,M.L., Janzen,G.M., Vijendran,S., Wagle,S., Inderski,B., Magstadt,D.R., Li,G., Diel,D.G., Frye,E.A., Dimitrov,K.M., Swinford,A.K., Thompson,A.C., Snevik,K.R., Suarez,D.L., Spackman,E., Lakin,S.M., C,S., Johnson,K.R., Baker,A.L., Robbe-Austerman,S., Torchetti,M.K.; Anderson,T.K.
A/dairy cow/Texas/24_009110-020/2024	EPI_ISL_19094718	2024-03-14	United States Department of Agriculture, Agricultural Research Service, National Animal Disease Center	United States Department of Agriculture, Agricultural Research Service, National Animal Disease Center	Nguyen,T., Hutter,C., Markin,A., Thomas,M., Lantz,K., Killian,M.L., Janzen,G.M., Vijendran,S., Wagle,S., Inderski,B., Magstadt,D.R., Li,G., Diel,D.G., Frye,E.A., Dimitrov,K.M., Swinford,A.K., Thompson,A.C., Snevik,K.R., Suarez,D.L., Spackman,E., Lakin,S.M., C,S., Johnson,K.R., Baker,A.L., Robbe-Austerman,S., Torchetti,M.K.; Anderson,T.K.
A/dairy cow/Texas/24_009110-019/2024	EPI_ISL_19094673	2024-03-14	United States Department of Agriculture, Agricultural Research Service, National Animal Disease Center	United States Department of Agriculture, Agricultural Research Service, National Animal Disease Center	Nguyen,T., Hutter,C., Markin,A., Thomas,M., Lantz,K., Killian,M.L., Janzen,G.M., Vijendran,S., Wagle,S., Inderski,B., Magstadt,D.R., Li,G., Diel,D.G., Frye,E.A., Dimitrov,K.M., Swinford,A.K., Thompson,A.C., Snevik,K.R., Suarez,D.L., Spackman,E., Lakin,S.M., C,S., Johnson,K.R., Baker,A.L., Robbe-Austerman,S., Torchetti,M.K.; Anderson,T.K.
A/dairy cow/Texas/24_009110-021/2024	EPI_ISL_19094672	2024-03-14	United States Department of Agriculture, Agricultural Research Service, National Animal Disease Center	United States Department of Agriculture, Agricultural Research Service, National Animal Disease Center	Nguyen,T., Hutter,C., Markin,A., Thomas,M., Lantz,K., Killian,M.L., Janzen,G.M., Vijendran,S., Wagle,S., Inderski,B., Magstadt,D.R., Li,G., Diel,D.G., Frye,E.A., Dimitrov,K.M., Swinford,A.K., Thompson,A.C., Snevik,K.R., Suarez,D.L., Spackman,E., Lakin,S.M., C,S., Johnson,K.R., Baker,A.L., Robbe-Austerman,S., Torchetti,M.K.; Anderson,T.K.
A/dairy cow/Texas/24_009110-022/2024	EPI_ISL_19094626	2024-03-14	United States Department of Agriculture, Agricultural Research Service, National Animal Disease Center	United States Department of Agriculture, Agricultural Research Service, National Animal Disease Center	Nguyen,T., Hutter,C., Markin,A., Thomas,M., Lantz,K., Killian,M.L., Janzen,G.M., Vijendran,S., Wagle,S., Inderski,B., Magstadt,D.R., Li,G., Diel,D.G., Frye,E.A., Dimitrov,K.M., Swinford,A.K., Thompson,A.C., Snevik,K.R., Suarez,D.L., Spackman,E., Lakin,S.M., C,S., Johnson,K.R., Baker,A.L., Robbe-Austerman,S., Torchetti,M.K.; Anderson,T.K.
A/dairy cow/Texas/24_009367-004/2024	EPI_ISL_19094625	2024-03-25	United States Department of Agriculture, Agricultural Research Service, National Animal Disease Center	United States Department of Agriculture, Agricultural Research Service, National Animal Disease Center	Nguyen,T., Hutter,C., Markin,A., Thomas,M., Lantz,K., Killian,M.L., Janzen,G.M., Vijendran,S., Wagle,S., Inderski,B., Magstadt,D.R., Li,G., Diel,D.G., Frye,E.A., Dimitrov,K.M., Swinford,A.K., Thompson,A.C., Snevik,K.R., Suarez,D.L., Spackman,E., Lakin,S.M., C,S., Johnson,K.R., Baker,A.L., Robbe-Austerman,S., Torchetti,M.K.; Anderson,T.K.
A/dairy cow/Texas/24_009367-016/2024	EPI_ISL_19094624	2024-03-25	United States Department of Agriculture, Agricultural Research Service, National Animal Disease Center	United States Department of Agriculture, Agricultural Research Service, National Animal Disease Center	Nguyen,T., Hutter,C., Markin,A., Thomas,M., Lantz,K., Killian,M.L., Janzen,G.M., Vijendran,S., Wagle,S., Inderski,B., Magstadt,D.R., Li,G., Diel,D.G., Frye,E.A., Dimitrov,K.M., Swinford,A.K., Thompson,A.C., Snevik,K.R., Suarez,D.L., Spackman,E., Lakin,S.M., C,S., Johnson,K.R., Baker,A.L., Robbe-Austerman,S., Torchetti,M.K.; Anderson,T.K.
A/dairy cow/Texas/24_009367-014/2024	EPI_ISL_19094623	2024-03-25	United States Department of Agriculture, Agricultural Research Service, National Animal Disease Center	United States Department of Agriculture, Agricultural Research Service, National Animal Disease Center	Nguyen,T., Hutter,C., Markin,A., Thomas,M., Lantz,K., Killian,M.L., Janzen,G.M., Vijendran,S., Wagle,S., Inderski,B., Magstadt,D.R., Li,G., Diel,D.G., Frye,E.A., Dimitrov,K.M., Swinford,A.K., Thompson,A.C., Snevik,K.R., Suarez,D.L., Spackman,E., Lakin,S.M., C,S., Johnson,K.R., Baker,A.L., Robbe-Austerman,S., Torchetti,M.K.; Anderson,T.K.
A/dairy cow/Texas/24_009367-013/2024	EPI_ISL_19094622	2024-03-25	United States Department of Agriculture, Agricultural Research Service, National Animal Disease Center	United States Department of Agriculture, Agricultural Research Service, National Animal Disease Center	Nguyen,T., Hutter,C., Markin,A., Thomas,M., Lantz,K., Killian,M.L., Janzen,G.M., Vijendran,S., Wagle,S., Inderski,B., Magstadt,D.R., Li,G., Diel,D.G., Frye,E.A., Dimitrov,K.M., Swinford,A.K., Thompson,A.C., Snevik,K.R., Suarez,D.L., Spackman,E., Lakin,S.M., C,S., Johnson,K.R., Baker,A.L., Robbe-Austerman,S., Torchetti,M.K.; Anderson,T.K.
A/dairy cow/Texas/24_009367-012/2024	EPI_ISL_19094621	2024-03-25	United States Department of Agriculture, Agricultural Research Service, National Animal Disease Center	United States Department of Agriculture, Agricultural Research Service, National Animal Disease Center	Nguyen,T., Hutter,C., Markin,A., Thomas,M., Lantz,K., Killian,M.L., Janzen,G.M., Vijendran,S., Wagle,S., Inderski,B., Magstadt,D.R., Li,G., Diel,D.G., Frye,E.A., Dimitrov,K.M., Swinford,A.K., Thompson,A.C., Snevik,K.R., Suarez,D.L., Spackman,E., Lakin,S.M., C,S., Johnson,K.R., Baker,A.L., Robbe-Austerman,S., Torchetti,M.K.; Anderson,T.K.
A/dairy cow/Texas/24_009367-011/2024	EPI_ISL_19094620	2024-03-25	United States Department of Agriculture, Agricultural Research Service, National Animal Disease Center	United States Department of Agriculture, Agricultural Research Service, National Animal Disease Center	Nguyen,T., Hutter,C., Markin,A., Thomas,M., Lantz,K., Killian,M.L., Janzen,G.M., Vijendran,S., Wagle,S., Inderski,B., Magstadt,D.R., Li,G., Diel,D.G., Frye,E.A., Dimitrov,K.M., Swinford,A.K., Thompson,A.C., Snevik,K.R., Suarez,D.L., Spackman,E., Lakin,S.M., C,S., Johnson,K.R., Baker,A.L., Robbe-Austerman,S., Torchetti,M.K.; Anderson,T.K.
A/dairy cow/Texas/24_009367-010/2024	EPI_ISL_19094619	2024-03-25	United States Department of Agriculture, Agricultural Research Service, National Animal Disease Center	United States Department of Agriculture, Agricultural Research Service, National Animal Disease Center	Nguyen,T., Hutter,C., Markin,A., Thomas,M., Lantz,K., Killian,M.L., Janzen,G.M., Vijendran,S., Wagle,S., Inderski,B., Magstadt,D.R., Li,G., Diel,D.G., Frye,E.A., Dimitrov,K.M., Swinford,A.K., Thompson,A.C., Snevik,K.R., Suarez,D.L., Spackman,E., Lakin,S.M., C,S., Johnson,K.R., Baker,A.L., Robbe-Austerman,S., Torchetti,M.K.; Anderson,T.K.
A/dairy cow/Texas/24_009367-009/2024	EPI_ISL_19094618	2024-03-25	United States Department of Agriculture, Agricultural Research Service, National Animal Disease Center	United States Department of Agriculture, Agricultural Research Service, National Animal Disease Center	Nguyen,T., Hutter,C., Markin,A., Thomas,M., Lantz,K., Killian,M.L., Janzen,G.M., Vijendran,S., Wagle,S., Inderski,B., Magstadt,D.R., Li,G., Diel,D.G., Frye,E.A., Dimitrov,K.M., Swinford,A.K., Thompson,A.C., Snevik,K.R., Suarez,D.L., Spackman,E., Lakin,S.M., C,S., Johnson,K.R., Baker,A.L., Robbe-Austerman,S., Torchetti,M.K.; Anderson,T.K.
A/dairy cow/Texas/24_009367-007/2024	EPI_ISL_19094617	2024-03-25	United States Department of Agriculture, Agricultural Research Service, National Animal Disease Center	United States Department of Agriculture, Agricultural Research Service, National Animal Disease Center	Nguyen,T., Hutter,C., Markin,A., Thomas,M., Lantz,K., Killian,M.L., Janzen,G.M., Vijendran,S., Wagle,S., Inderski,B., Magstadt,D.R., Li,G., Diel,D.G., Frye,E.A., Dimitrov,K.M., Swinford,A.K., Thompson,A.C., Snevik,K.R., Suarez,D.L., Spackman,E., Lakin,S.M., C,S., Johnson,K.R., Baker,A.L., Robbe-Austerman,S., Torchetti,M.K.; Anderson,T.K.
A/dairy cow/Texas/24_009367-005/2024	EPI_ISL_19094616	2024-03-25	United States Department of Agriculture, Agricultural Research Service, National Animal Disease Center	United States Department of Agriculture, Agricultural Research Service, National Animal Disease Center	Nguyen,T., Hutter,C., Markin,A., Thomas,M., Lantz,K., Killian,M.L., Janzen,G.M., Vijendran,S., Wagle,S., Inderski,B., Magstadt,D.R., Li,G., Diel,D.G., Frye,E.A., Dimitrov,K.M., Swinford,A.K., Thompson,A.C., Snevik,K.R., Suarez,D.L., Spackman,E., Lakin,S.M., C,S., Johnson,K.R., Baker,A.L., Robbe-Austerman,S., Torchetti,M.K.; Anderson,T.K.
A/dairy cow/Texas/24_009367-003/2024	EPI_ISL_19094615	2024-03-25	United States Department of Agriculture, Agricultural Research Service, National Animal Disease Center	United States Department of Agriculture, Agricultural Research Service, National Animal Disease Center	Nguyen,T., Hutter,C., Markin,A., Thomas,M., Lantz,K., Killian,M.L., Janzen,G.M., Vijendran,S., Wagle,S., Inderski,B., Magstadt,D.R., Li,G., Diel,D.G., Frye,E.A., Dimitrov,K.M., Swinford,A.K., Thompson,A.C., Snevik,K.R., Suarez,D.L., Spackman,E., Lakin,S.M., C,S., Johnson,K.R., Baker,A.L., Robbe-Austerman,S., Torchetti,M.K.; Anderson,T.K.
A/dairy cow/Texas/24_009367-002/2024	EPI_ISL_19094613	2024-03-25	United States Department of Agriculture, Agricultural Research Service, National Animal Disease Center	United States Department of Agriculture, Agricultural Research Service, National Animal Disease Center	Nguyen,T., Hutter,C., Markin,A., Thomas,M., Lantz,K., Killian,M.L., Janzen,G.M., Vijendran,S., Wagle,S., Inderski,B., Magstadt,D.R., Li,G., Diel,D.G., Frye,E.A., Dimitrov,K.M., Swinford,A.K., Thompson,A.C., Snevik,K.R., Suarez,D.L., Spackman,E., Lakin,S.M., C,S., Johnson,K.R., Baker,A.L., Robbe-Austerman,S., Torchetti,M.K.; Anderson,T.K.
A/dairy cow/Texas/24_009367-001/2024	EPI_ISL_19094612	2024-03-21	United States Department of Agriculture, Agricultural Research Service, National Animal Disease Center	United States Department of Agriculture, Agricultural Research Service, National Animal Disease Center	Nguyen,T., Hutter,C., Markin,A., Thomas,M., Lantz,K., Killian,M.L., Janzen,G.M., Vijendran,S., Wagle,S., Inderski,B., Magstadt,D.R., Li,G., Diel,D.G., Frye,E.A., Dimitrov,K.M., Swinford,A.K., Thompson,A.C., Snevik,K.R., Suarez,D.L., Spackman,E., Lakin,S.M., C,S., Johnson,K.R., Baker,A.L., Robbe-Austerman,S., Torchetti,M.K.; Anderson,T.K.
A/dairy cow/Texas/24_009310-005/2024	EPI_ISL_19094611	2024-03-21	United States Department of Agriculture, Agricultural Research Service, National Animal Disease Center	United States Department of Agriculture, Agricultural Research Service, National Animal Disease Center	Nguyen,T., Hutter,C., Markin,A., Thomas,M., Lantz,K., Killian,M.L., Janzen,G.M., Vijendran,S., Wagle,S., Inderski,B., Magstadt,D.R., Li,G., Diel,D.G., Frye,E.A., Dimitrov,K.M., Swinford,A.K., Thompson,A.C., Snevik,K.R., Suarez,D.L., Spackman,E., Lakin,S.M., C,S., Johnson,K.R., Baker,A.L., Robbe-Austerman,S., Torchetti,M.K.; Anderson,T.K.
A/dairy cow/Texas/24_009308-008/2024	EPI_ISL_19094610	2024-03-19	United States Department of Agriculture, Agricultural Research Service, National Animal Disease Center	United States Department of Agriculture, Agricultural Research Service, National Animal Disease Center	Nguyen,T., Hutter,C., Markin,A., Thomas,M., Lantz,K., Killian,M.L., Janzen,G.M., Vijendran,S., Wagle,S., Inderski,B., Magstadt,D.R., Li,G., Diel,D.G., Frye,E.A., Dimitrov,K.M., Swinford,A.K., Thompson,A.C., Snevik,K.R., Suarez,D.L., Spackman,E., Lakin,S.M., C,S., Johnson,K.R., Baker,A.L., Robbe-Austerman,S., Torchetti,M.K.; Anderson,T.K.
A/dairy cow/Texas/24_009308-006/2024	EPI_ISL_19094609	2024-03-19	United States Department of Agriculture, Agricultural Research Service, National Animal Disease Center	United States Department of Agriculture, Agricultural Research Service, National Animal Disease Center	Nguyen,T., Hutter,C., Markin,A., Thomas,M., Lantz,K., Killian,M.L., Janzen,G.M., Vijendran,S., Wagle,S., Inderski,B., Magstadt,D.R., Li,G., Diel,D.G., Frye,E.A., Dimitrov,K.M., Swinford,A.K., Thompson,A.C., Snevik,K.R., Suarez,D.L., Spackman,E., Lakin,S.M., C,S., Johnson,K.R., Baker,A.L., Robbe-Austerman,S., Torchetti,M.K.; Anderson,T.K.
A/dairy cow/Texas/24_009290-006/2024	EPI_ISL_19094608	2024-03-13	United States Department of Agriculture, Agricultural Research Service, National Animal Disease Center	United States Department of Agriculture, Agricultural Research Service, National Animal Disease Center	Nguyen,T., Hutter,C., Markin,A., Thomas,M., Lantz,K., Killian,M.L., Janzen,G.M., Vijendran,S., Wagle,S., Inderski,B., Magstadt,D.R., Li,G., Diel,D.G., Frye,E.A., Dimitrov,K.M., Swinford,A.K., Thompson,A.C., Snevik,K.R., Suarez,D.L., Spackman,E., Lakin,S.M., C,S., Johnson,K.R., Baker,A.L., Robbe-Austerman,S., Torchetti,M.K.; Anderson,T.K.
A/dairy cow/Texas/24_009290-005/2024	EPI_ISL_19094607	2024-03-13	United States Department of Agriculture, Agricultural Research Service, National Animal Disease Center	United States Department of Agriculture, Agricultural Research Service, National Animal Disease Center	Nguyen,T., Hutter,C., Markin,A., Thomas,M., Lantz,K., Killian,M.L., Janzen,G.M., Vijendran,S., Wagle,S., Inderski,B., Magstadt,D.R., Li,G., Diel,D.G., Frye,E.A., Dimitrov,K.M., Swinford,A.K., Thompson,A.C., Snevik,K.R., Suarez,D.L., Spackman,E., Lakin,S.M., C,S., Johnson,K.R., Baker,A.L., Robbe-Austerman,S., Torchetti,M.K.; Anderson,T.K.
A/dairy cow/Texas/24_009290-001/2024	EPI_ISL_19094606	2024-03-13	United States Department of Agriculture, Agricultural Research Service, National Animal Disease Center	United States Department of Agriculture, Agricultural Research Service, National Animal Disease Center	Nguyen,T., Hutter,C., Markin,A., Thomas,M., Lantz,K., Killian,M.L., Janzen,G.M., Vijendran,S., Wagle,S., Inderski,B., Magstadt,D.R., Li,G., Diel,D.G., Frye,E.A., Dimitrov,K.M., Swinford,A.K., Thompson,A.C., Snevik,K.R., Suarez,D.L., Spackman,E., Lakin,S.M., C,S., Johnson,K.R., Baker,A.L., Robbe-Austerman,S., Torchetti,M.K.; Anderson,T.K.
A/dairy cow/Texas/24_009110-023/2024	EPI_ISL_19094605	2024-03-14	United States Department of Agriculture, Agricultural Research Service, National Animal Disease Center	United States Department of Agriculture, Agricultural Research Service, National Animal Disease Center	Nguyen,T., Hutter,C., Markin,A., Thomas,M., Lantz,K., Killian,M.L., Janzen,G.M., Vijendran,S., Wagle,S., Inderski,B., Magstadt,D.R., Li,G., Diel,D.G., Frye,E.A., Dimitrov,K.M., Swinford,A.K., Thompson,A.C., Snevik,K.R., Suarez,D.L., Spackman,E., Lakin,S.M., C,S., Johnson,K.R., Baker,A.L., Robbe-Austerman,S., Torchetti,M.K.; Anderson,T.K.
A/dairy cow/Texas/24_009367-018/2024	EPI_ISL_19094604	2024-03-25	United States Department of Agriculture, Agricultural Research Service, National Animal Disease Center	United States Department of Agriculture, Agricultural Research Service, National Animal Disease Center	Nguyen,T., Hutter,C., Markin,A., Thomas,M., Lantz,K., Killian,M.L., Janzen,G.M., Vijendran,S., Wagle,S., Inderski,B., Magstadt,D.R., Li,G., Diel,D.G., Frye,E.A., Dimitrov,K.M., Swinford,A.K., Thompson,A.C., Snevik,K.R., Suarez,D.L., Spackman,E., Lakin,S.M., C,S., Johnson,K.R., Baker,A.L., Robbe-Austerman,S., Torchetti,M.K.; Anderson,T.K.
A/dairy cow/Texas/24_009367-023/2024	EPI_ISL_19094603	2024-03-25	United States Department of Agriculture, Agricultural Research Service, National Animal Disease Center	United States Department of Agriculture, Agricultural Research Service, National Animal Disease Center	Nguyen,T., Hutter,C., Markin,A., Thomas,M., Lantz,K., Killian,M.L., Janzen,G.M., Vijendran,S., Wagle,S., Inderski,B., Magstadt,D.R., Li,G., Diel,D.G., Frye,E.A., Dimitrov,K.M., Swinford,A.K., Thompson,A.C., Snevik,K.R., Suarez,D.L., Spackman,E., Lakin,S.M., C,S., Johnson,K.R., Baker,A.L., Robbe-Austerman,S., Torchetti,M.K.; Anderson,T.K.
A/dairy cow/Texas/24_009495-001/2024	EPI_ISL_19094602	2024-03-21	United States Department of Agriculture, Agricultural Research Service, National Animal Disease Center	United States Department of Agriculture, Agricultural Research Service, National Animal Disease Center	Nguyen,T., Hutter,C., Markin,A., Thomas,M., Lantz,K., Killian,M.L., Janzen,G.M., Vijendran,S., Wagle,S., Inderski,B., Magstadt,D.R., Li,G., Diel,D.G., Frye,E.A., Dimitrov,K.M., Swinford,A.K., Thompson,A.C., Snevik,K.R., Suarez,D.L., Spackman,E., Lakin,S.M., C,S., Johnson,K.R., Baker,A.L., Robbe-Austerman,S., Torchetti,M.K.; Anderson,T.K.
A/dairy cow/Texas/24_009495-002/2024	EPI_ISL_19094601	2024-03-21	United States Department of Agriculture, Agricultural Research Service, National Animal Disease Center	United States Department of Agriculture, Agricultural Research Service, National Animal Disease Center	Nguyen,T., Hutter,C., Markin,A., Thomas,M., Lantz,K., Killian,M.L., Janzen,G.M., Vijendran,S., Wagle,S., Inderski,B., Magstadt,D.R., Li,G., Diel,D.G., Frye,E.A., Dimitrov,K.M., Swinford,A.K., Thompson,A.C., Snevik,K.R., Suarez,D.L., Spackman,E., Lakin,S.M., C,S., Johnson,K.R., Baker,A.L., Robbe-Austerman,S., Torchetti,M.K.; Anderson,T.K.
A/dairy cow/Texas/24_010514-002/2024	EPI_ISL_19094596	2024-04-03	United States Department of Agriculture, Agricultural Research Service, National Animal Disease Center	United States Department of Agriculture, Agricultural Research Service, National Animal Disease Center	Nguyen,T., Hutter,C., Markin,A., Thomas,M., Lantz,K., Killian,M.L., Janzen,G.M., Vijendran,S., Wagle,S., Inderski,B., Magstadt,D.R., Li,G., Diel,D.G., Frye,E.A., Dimitrov,K.M., Swinford,A.K., Thompson,A.C., Snevik,K.R., Suarez,D.L., Spackman,E., Lakin,S.M., C,S., Johnson,K.R., Baker,A.L., Robbe-Austerman,S., Torchetti,M.K.; Anderson,T.K.
A/dairy cow/Texas/24_010513-007/2024	EPI_ISL_19094595	2024-03-20	United States Department of Agriculture, Agricultural Research Service, National Animal Disease Center	United States Department of Agriculture, Agricultural Research Service, National Animal Disease Center	Nguyen,T., Hutter,C., Markin,A., Thomas,M., Lantz,K., Killian,M.L., Janzen,G.M., Vijendran,S., Wagle,S., Inderski,B., Magstadt,D.R., Li,G., Diel,D.G., Frye,E.A., Dimitrov,K.M., Swinford,A.K., Thompson,A.C., Snevik,K.R., Suarez,D.L., Spackman,E., Lakin,S.M., C,S., Johnson,K.R., Baker,A.L., Robbe-Austerman,S., Torchetti,M.K.; Anderson,T.K.
A/dairy cow/Texas/24_010513-006/2024	EPI_ISL_19094594	2024-03-28	United States Department of Agriculture, Agricultural Research Service, National Animal Disease Center	United States Department of Agriculture, Agricultural Research Service, National Animal Disease Center	Nguyen,T., Hutter,C., Markin,A., Thomas,M., Lantz,K., Killian,M.L., Janzen,G.M., Vijendran,S., Wagle,S., Inderski,B., Magstadt,D.R., Li,G., Diel,D.G., Frye,E.A., Dimitrov,K.M., Swinford,A.K., Thompson,A.C., Snevik,K.R., Suarez,D.L., Spackman,E., Lakin,S.M., C,S., Johnson,K.R., Baker,A.L., Robbe-Austerman,S., Torchetti,M.K.; Anderson,T.K.
A/dairy cow/Texas/24_010513-004/2024	EPI_ISL_19094593	2024-03-20	United States Department of Agriculture, Agricultural Research Service, National Animal Disease Center	United States Department of Agriculture, Agricultural Research Service, National Animal Disease Center	Nguyen,T., Hutter,C., Markin,A., Thomas,M., Lantz,K., Killian,M.L., Janzen,G.M., Vijendran,S., Wagle,S., Inderski,B., Magstadt,D.R., Li,G., Diel,D.G., Frye,E.A., Dimitrov,K.M., Swinford,A.K., Thompson,A.C., Snevik,K.R., Suarez,D.L., Spackman,E., Lakin,S.M., C,S., Johnson,K.R., Baker,A.L., Robbe-Austerman,S., Torchetti,M.K.; Anderson,T.K.
A/dairy cow/Texas/24_010513-003/2024	EPI_ISL_19094592	2024-03-20	United States Department of Agriculture, Agricultural Research Service, National Animal Disease Center	United States Department of Agriculture, Agricultural Research Service, National Animal Disease Center	Nguyen,T., Hutter,C., Markin,A., Thomas,M., Lantz,K., Killian,M.L., Janzen,G.M., Vijendran,S., Wagle,S., Inderski,B., Magstadt,D.R., Li,G., Diel,D.G., Frye,E.A., Dimitrov,K.M., Swinford,A.K., Thompson,A.C., Snevik,K.R., Suarez,D.L., Spackman,E., Lakin,S.M., C,S., Johnson,K.R., Baker,A.L., Robbe-Austerman,S., Torchetti,M.K.; Anderson,T.K.
A/dairy cow/Texas/24_010513-002/2024	EPI_ISL_19094591	2024-03-20	United States Department of Agriculture, Agricultural Research Service, National Animal Disease Center	United States Department of Agriculture, Agricultural Research Service, National Animal Disease Center	Nguyen,T., Hutter,C., Markin,A., Thomas,M., Lantz,K., Killian,M.L., Janzen,G.M., Vijendran,S., Wagle,S., Inderski,B., Magstadt,D.R., Li,G., Diel,D.G., Frye,E.A., Dimitrov,K.M., Swinford,A.K., Thompson,A.C., Snevik,K.R., Suarez,D.L., Spackman,E., Lakin,S.M., C,S., Johnson,K.R., Baker,A.L., Robbe-Austerman,S., Torchetti,M.K.; Anderson,T.K.
A/dairy cow/Texas/24_010331-001/2024	EPI_ISL_19094590	2024-03-14	United States Department of Agriculture, Agricultural Research Service, National Animal Disease Center	United States Department of Agriculture, Agricultural Research Service, National Animal Disease Center	Nguyen,T., Hutter,C., Markin,A., Thomas,M., Lantz,K., Killian,M.L., Janzen,G.M., Vijendran,S., Wagle,S., Inderski,B., Magstadt,D.R., Li,G., Diel,D.G., Frye,E.A., Dimitrov,K.M., Swinford,A.K., Thompson,A.C., Snevik,K.R., Suarez,D.L., Spackman,E., Lakin,S.M., C,S., Johnson,K.R., Baker,A.L., Robbe-Austerman,S., Torchetti,M.K.; Anderson,T.K.
A/dairy cow/Texas/24_009776-015/2024	EPI_ISL_19094589	2024-03-10	United States Department of Agriculture, Agricultural Research Service, National Animal Disease Center	United States Department of Agriculture, Agricultural Research Service, National Animal Disease Center	Nguyen,T., Hutter,C., Markin,A., Thomas,M., Lantz,K., Killian,M.L., Janzen,G.M., Vijendran,S., Wagle,S., Inderski,B., Magstadt,D.R., Li,G., Diel,D.G., Frye,E.A., Dimitrov,K.M., Swinford,A.K., Thompson,A.C., Snevik,K.R., Suarez,D.L., Spackman,E., Lakin,S.M., C,S., Johnson,K.R., Baker,A.L., Robbe-Austerman,S., Torchetti,M.K.; Anderson,T.K.
A/dairy cow/Texas/24_009776-004/2024	EPI_ISL_19094588	2024-03-10	United States Department of Agriculture, Agricultural Research Service, National Animal Disease Center	United States Department of Agriculture, Agricultural Research Service, National Animal Disease Center	Nguyen,T., Hutter,C., Markin,A., Thomas,M., Lantz,K., Killian,M.L., Janzen,G.M., Vijendran,S., Wagle,S., Inderski,B., Magstadt,D.R., Li,G., Diel,D.G., Frye,E.A., Dimitrov,K.M., Swinford,A.K., Thompson,A.C., Snevik,K.R., Suarez,D.L., Spackman,E., Lakin,S.M., C,S., Johnson,K.R., Baker,A.L., Robbe-Austerman,S., Torchetti,M.K.; Anderson,T.K.
A/dairy cow/Texas/24_009776-002/2024	EPI_ISL_19094587	2024-03-10	United States Department of Agriculture, Agricultural Research Service, National Animal Disease Center	United States Department of Agriculture, Agricultural Research Service, National Animal Disease Center	Nguyen,T., Hutter,C., Markin,A., Thomas,M., Lantz,K., Killian,M.L., Janzen,G.M., Vijendran,S., Wagle,S., Inderski,B., Magstadt,D.R., Li,G., Diel,D.G., Frye,E.A., Dimitrov,K.M., Swinford,A.K., Thompson,A.C., Snevik,K.R., Suarez,D.L., Spackman,E., Lakin,S.M., C,S., Johnson,K.R., Baker,A.L., Robbe-Austerman,S., Torchetti,M.K.; Anderson,T.K.
A/dairy cow/Texas/24_009776-001/2024	EPI_ISL_19094586	2024-03-10	United States Department of Agriculture, Agricultural Research Service, National Animal Disease Center	United States Department of Agriculture, Agricultural Research Service, National Animal Disease Center	Nguyen,T., Hutter,C., Markin,A., Thomas,M., Lantz,K., Killian,M.L., Janzen,G.M., Vijendran,S., Wagle,S., Inderski,B., Magstadt,D.R., Li,G., Diel,D.G., Frye,E.A., Dimitrov,K.M., Swinford,A.K., Thompson,A.C., Snevik,K.R., Suarez,D.L., Spackman,E., Lakin,S.M., C,S., Johnson,K.R., Baker,A.L., Robbe-Austerman,S., Torchetti,M.K.; Anderson,T.K.
A/dairy cow/Texas/24_009775-001/2024	EPI_ISL_19094585	2024-03-10	United States Department of Agriculture, Agricultural Research Service, National Animal Disease Center	United States Department of Agriculture, Agricultural Research Service, National Animal Disease Center	Nguyen,T., Hutter,C., Markin,A., Thomas,M., Lantz,K., Killian,M.L., Janzen,G.M., Vijendran,S., Wagle,S., Inderski,B., Magstadt,D.R., Li,G., Diel,D.G., Frye,E.A., Dimitrov,K.M., Swinford,A.K., Thompson,A.C., Snevik,K.R., Suarez,D.L., Spackman,E., Lakin,S.M., C,S., Johnson,K.R., Baker,A.L., Robbe-Austerman,S., Torchetti,M.K.; Anderson,T.K.
A/dairy cow/Texas/24_009495-012/2024	EPI_ISL_19094584	2024-03-21	United States Department of Agriculture, Agricultural Research Service, National Animal Disease Center	United States Department of Agriculture, Agricultural Research Service, National Animal Disease Center	Nguyen,T., Hutter,C., Markin,A., Thomas,M., Lantz,K., Killian,M.L., Janzen,G.M., Vijendran,S., Wagle,S., Inderski,B., Magstadt,D.R., Li,G., Diel,D.G., Frye,E.A., Dimitrov,K.M., Swinford,A.K., Thompson,A.C., Snevik,K.R., Suarez,D.L., Spackman,E., Lakin,S.M., C,S., Johnson,K.R., Baker,A.L., Robbe-Austerman,S., Torchetti,M.K.; Anderson,T.K.
A/dairy cow/Texas/24_009495-011/2024	EPI_ISL_19094583	2024-03-21	United States Department of Agriculture, Agricultural Research Service, National Animal Disease Center	United States Department of Agriculture, Agricultural Research Service, National Animal Disease Center	Nguyen,T., Hutter,C., Markin,A., Thomas,M., Lantz,K., Killian,M.L., Janzen,G.M., Vijendran,S., Wagle,S., Inderski,B., Magstadt,D.R., Li,G., Diel,D.G., Frye,E.A., Dimitrov,K.M., Swinford,A.K., Thompson,A.C., Snevik,K.R., Suarez,D.L., Spackman,E., Lakin,S.M., C,S., Johnson,K.R., Baker,A.L., Robbe-Austerman,S., Torchetti,M.K.; Anderson,T.K.
A/dairy cow/Texas/24_009495-003/2024	EPI_ISL_19094582	2024-03-21	United States Department of Agriculture, Agricultural Research Service, National Animal Disease Center	United States Department of Agriculture, Agricultural Research Service, National Animal Disease Center	Nguyen,T., Hutter,C., Markin,A., Thomas,M., Lantz,K., Killian,M.L., Janzen,G.M., Vijendran,S., Wagle,S., Inderski,B., Magstadt,D.R., Li,G., Diel,D.G., Frye,E.A., Dimitrov,K.M., Swinford,A.K., Thompson,A.C., Snevik,K.R., Suarez,D.L., Spackman,E., Lakin,S.M., C,S., Johnson,K.R., Baker,A.L., Robbe-Austerman,S., Torchetti,M.K.; Anderson,T.K.
A/dairy cow/Texas/24_008660-002/2024	EPI_ISL_19094479	2024-03-20	United States Department of Agriculture, Agricultural Research Service, National Animal Disease Center	United States Department of Agriculture, Agricultural Research Service, National Animal Disease Center	T.,Nguyen; C.,Hutter; A.,Markin; M.,Thomas; K.,Lantz; M.L.,Killian; G.M.,Janzen; S.,Vijendran; S.,Wagle; B.,Inderski; D.R.,Magstadt; G.,Li; D.G.,Diel; E.A.,Frye; K.M.,Dimitrov; A.K.,Swinford; A.C.,Thompson; K.R.,Snevik; D.L.,Suarez; E.,Spackman; S.M.,Lakin; S.,C; K.R.,Johnson; A.L.,Baker; Robbe-S.,Austerman; M.K.,Torchetti; T.K.,Anderson
A/dairy cow/Texas/24_008749-002/2024	EPI_ISL_19094477	2024-03-20	United States Department of Agriculture, Agricultural Research Service, National Animal Disease Center	United States Department of Agriculture, Agricultural Research Service, National Animal Disease Center	T.,Nguyen; C.,Hutter; A.,Markin; M.,Thomas; K.,Lantz; M.L.,Killian; G.M.,Janzen; S.,Vijendran; S.,Wagle; B.,Inderski; D.R.,Magstadt; G.,Li; D.G.,Diel; E.A.,Frye; K.M.,Dimitrov; A.K.,Swinford; A.C.,Thompson; K.R.,Snevik; D.L.,Suarez; E.,Spackman; S.M.,Lakin; S.,C; K.R.,Johnson; A.L.,Baker; Robbe-S.,Austerman; M.K.,Torchetti; T.K.,Anderson
A/dairy cow/Texas/24_008749-008/2024	EPI_ISL_19094472	2024-03-20	United States Department of Agriculture, Agricultural Research Service, National Animal Disease Center	United States Department of Agriculture, Agricultural Research Service, National Animal Disease Center	T.,Nguyen; C.,Hutter; A.,Markin; M.,Thomas; K.,Lantz; M.L.,Killian; G.M.,Janzen; S.,Vijendran; S.,Wagle; B.,Inderski; D.R.,Magstadt; G.,Li; D.G.,Diel; E.A.,Frye; K.M.,Dimitrov; A.K.,Swinford; A.C.,Thompson; K.R.,Snevik; D.L.,Suarez; E.,Spackman; S.M.,Lakin; S.,C; K.R.,Johnson; A.L.,Baker; Robbe-S.,Austerman; M.K.,Torchetti; T.K.,Anderson
A/dairy cow/Texas/24_009108-007/2024	EPI_ISL_19094471	2024-03-20	United States Department of Agriculture, Agricultural Research Service, National Animal Disease Center	United States Department of Agriculture, Agricultural Research Service, National Animal Disease Center	T.,Nguyen; C.,Hutter; A.,Markin; M.,Thomas; K.,Lantz; M.L.,Killian; G.M.,Janzen; S.,Vijendran; S.,Wagle; B.,Inderski; D.R.,Magstadt; G.,Li; D.G.,Diel; E.A.,Frye; K.M.,Dimitrov; A.K.,Swinford; A.C.,Thompson; K.R.,Snevik; D.L.,Suarez; E.,Spackman; S.M.,Lakin; S.,C; K.R.,Johnson; A.L.,Baker; Robbe-S.,Austerman; M.K.,Torchetti; Anderson,T.K.
A/dairy cow/Texas/24_009109-001/2024	EPI_ISL_19094470	2024-03-20	United States Department of Agriculture, Agricultural Research Service, National Animal Disease Center	United States Department of Agriculture, Agricultural Research Service, National Animal Disease Center	T.,Nguyen; C.,Hutter; A.,Markin; M.,Thomas; K.,Lantz; M.L.,Killian; G.M.,Janzen; S.,Vijendran; S.,Wagle; B.,Inderski; D.R.,Magstadt; G.,Li; D.G.,Diel; E.A.,Frye; K.M.,Dimitrov; A.K.,Swinford; A.C.,Thompson; K.R.,Snevik; D.L.,Suarez; E.,Spackman; S.M.,Lakin; S.,C; K.R.,Johnson; A.L.,Baker; Robbe-S.,Austerman; M.K.,Torchetti; Anderson,T.K.
A/dairy cow/Texas/24_009109-003/2024	EPI_ISL_19094469	2024-03-20	United States Department of Agriculture, Agricultural Research Service, National Animal Disease Center	United States Department of Agriculture, Agricultural Research Service, National Animal Disease Center	T.,Nguyen; C.,Hutter; A.,Markin; M.,Thomas; K.,Lantz; M.L.,Killian; G.M.,Janzen; S.,Vijendran; S.,Wagle; B.,Inderski; D.R.,Magstadt; G.,Li; D.G.,Diel; E.A.,Frye; K.M.,Dimitrov; A.K.,Swinford; A.C.,Thompson; K.R.,Snevik; D.L.,Suarez; E.,Spackman; S.M.,Lakin; S.,C; K.R.,Johnson; A.L.,Baker; Robbe-S.,Austerman; M.K.,Torchetti; Anderson,T.K.
A/dairy cow/Texas/24_009109-004/2024	EPI_ISL_19094468	2024-03-20	United States Department of Agriculture, Agricultural Research Service, National Animal Disease Center	United States Department of Agriculture, Agricultural Research Service, National Animal Disease Center	T.,Nguyen; C.,Hutter; A.,Markin; M.,Thomas; K.,Lantz; M.L.,Killian; G.M.,Janzen; S.,Vijendran; S.,Wagle; B.,Inderski; D.R.,Magstadt; G.,Li; D.G.,Diel; E.A.,Frye; K.M.,Dimitrov; A.K.,Swinford; A.C.,Thompson; K.R.,Snevik; D.L.,Suarez; E.,Spackman; S.M.,Lakin; S.,C; K.R.,Johnson; A.L.,Baker; Robbe-S.,Austerman; M.K.,Torchetti; Anderson,T.K.
A/dairy cow/Texas/24_009109-005/2024	EPI_ISL_19094467	2024-03-20	United States Department of Agriculture, Agricultural Research Service, National Animal Disease Center	United States Department of Agriculture, Agricultural Research Service, National Animal Disease Center	T.,Nguyen; C.,Hutter; A.,Markin; M.,Thomas; K.,Lantz; M.L.,Killian; G.M.,Janzen; S.,Vijendran; S.,Wagle; B.,Inderski; D.R.,Magstadt; G.,Li; D.G.,Diel; E.A.,Frye; K.M.,Dimitrov; A.K.,Swinford; A.C.,Thompson; K.R.,Snevik; D.L.,Suarez; E.,Spackman; S.M.,Lakin; S.,C; K.R.,Johnson; A.L.,Baker; Robbe-S.,Austerman; M.K.,Torchetti; Anderson,T.K.
A/dairy cow/Texas/24_009110-024/2024	EPI_ISL_19094466	2024-03-14	United States Department of Agriculture, Agricultural Research Service, National Animal Disease Center	United States Department of Agriculture, Agricultural Research Service, National Animal Disease Center	T.,Nguyen; C.,Hutter; A.,Markin; M.,Thomas; K.,Lantz; M.L.,Killian; G.M.,Janzen; S.,Vijendran; S.,Wagle; B.,Inderski; D.R.,Magstadt; G.,Li; D.G.,Diel; E.A.,Frye; K.M.,Dimitrov; A.K.,Swinford; A.C.,Thompson; K.R.,Snevik; D.L.,Suarez; E.,Spackman; S.M.,Lakin; S.,C; K.R.,Johnson; A.L.,Baker; Robbe-S.,Austerman; M.K.,Torchetti; Anderson,T.K.
A/dairy cow/Texas/24_009110-025/2024	EPI_ISL_19094465	2024-03-14	United States Department of Agriculture, Agricultural Research Service, National Animal Disease Center	United States Department of Agriculture, Agricultural Research Service, National Animal Disease Center	T.,Nguyen; C.,Hutter; A.,Markin; M.,Thomas; K.,Lantz; M.L.,Killian; G.M.,Janzen; S.,Vijendran; S.,Wagle; B.,Inderski; D.R.,Magstadt; G.,Li; D.G.,Diel; E.A.,Frye; K.M.,Dimitrov; A.K.,Swinford; A.C.,Thompson; K.R.,Snevik; D.L.,Suarez; E.,Spackman; S.M.,Lakin; S.,C; K.R.,Johnson; A.L.,Baker; Robbe-S.,Austerman; M.K.,Torchetti; Anderson,T.K.
A/dairy cow/Texas/24_009110-026/2024	EPI_ISL_19094464	2024-03-14	United States Department of Agriculture, Agricultural Research Service, National Animal Disease Center	United States Department of Agriculture, Agricultural Research Service, National Animal Disease Center	T.,Nguyen; C.,Hutter; A.,Markin; M.,Thomas; K.,Lantz; M.L.,Killian; G.M.,Janzen; S.,Vijendran; S.,Wagle; B.,Inderski; D.R.,Magstadt; G.,Li; D.G.,Diel; E.A.,Frye; K.M.,Dimitrov; A.K.,Swinford; A.C.,Thompson; K.R.,Snevik; D.L.,Suarez; E.,Spackman; S.M.,Lakin; S.,C; K.R.,Johnson; A.L.,Baker; Robbe-S.,Austerman; M.K.,Torchetti; Anderson,T.K.
A/dairy cow/Texas/24_009110-027/2024	EPI_ISL_19094463	2024-03-14	United States Department of Agriculture, Agricultural Research Service, National Animal Disease Center	United States Department of Agriculture, Agricultural Research Service, National Animal Disease Center	T.,Nguyen; C.,Hutter; A.,Markin; M.,Thomas; K.,Lantz; M.L.,Killian; G.M.,Janzen; S.,Vijendran; S.,Wagle; B.,Inderski; D.R.,Magstadt; G.,Li; D.G.,Diel; E.A.,Frye; K.M.,Dimitrov; A.K.,Swinford; A.C.,Thompson; K.R.,Snevik; D.L.,Suarez; E.,Spackman; S.M.,Lakin; S.,C; K.R.,Johnson; A.L.,Baker; Robbe-S.,Austerman; M.K.,Torchetti; Anderson,T.K.
A/dairy_cow/Texas/24_009499-001/2024	EPI_ISL_19094455	2024-03-17	United States Department of Agriculture, Agricultural Research Service, National Animal Disease Center	United States Department of Agriculture, Agricultural Research Service, National Animal Disease Center	Nguyen,T., Hutter,C., Markin,A., Thomas,M., Lantz,K., Killian,M.L., Janzen,G.M., Vijendran,S., Wagle,S., Inderski,B., Magstadt,D.R., Li,G., Diel,D.G., Frye,E.A., Dimitrov,K.M., Swinford,A.K., Thompson,A.C., Snevik,K.R., Suarez,D.L., Spackman,E., Lakin,S.M., C,S., Johnson,K.R., Baker,A.L., Robbe-Austerman,S., Torchetti,M.K.; Anderson,T.K.
A/dairy_cow/Texas/24_009310-007/2024	EPI_ISL_19094454	2024-03-21	United States Department of Agriculture, Agricultural Research Service, National Animal Disease Center	United States Department of Agriculture, Agricultural Research Service, National Animal Disease Center	Nguyen,T., Hutter,C., Markin,A., Thomas,M., Lantz,K., Killian,M.L., Janzen,G.M., Vijendran,S., Wagle,S., Inderski,B., Magstadt,D.R., Li,G., Diel,D.G., Frye,E.A., Dimitrov,K.M., Swinford,A.K., Thompson,A.C., Snevik,K.R., Suarez,D.L., Spackman,E., Lakin,S.M., C,S., Johnson,K.R., Baker,A.L., Robbe-Austerman,S., Torchetti,M.K.; Anderson,T.K.
A/dairy_cow/Texas/24_009310-009/2024	EPI_ISL_19094453	2024-03-21	United States Department of Agriculture, Agricultural Research Service, National Animal Disease Center	United States Department of Agriculture, Agricultural Research Service, National Animal Disease Center	Nguyen,T., Hutter,C., Markin,A., Thomas,M., Lantz,K., Killian,M.L., Janzen,G.M., Vijendran,S., Wagle,S., Inderski,B., Magstadt,D.R., Li,G., Diel,D.G., Frye,E.A., Dimitrov,K.M., Swinford,A.K., Thompson,A.C., Snevik,K.R., Suarez,D.L., Spackman,E., Lakin,S.M., C,S., Johnson,K.R., Baker,A.L., Robbe-Austerman,S., Torchetti,M.K.; Anderson,T.K.
A/dairy_cow/Texas/24_009310-010/2024	EPI_ISL_19094452	2024-03-21	United States Department of Agriculture, Agricultural Research Service, National Animal Disease Center	United States Department of Agriculture, Agricultural Research Service, National Animal Disease Center	Nguyen,T., Hutter,C., Markin,A., Thomas,M., Lantz,K., Killian,M.L., Janzen,G.M., Vijendran,S., Wagle,S., Inderski,B., Magstadt,D.R., Li,G., Diel,D.G., Frye,E.A., Dimitrov,K.M., Swinford,A.K., Thompson,A.C., Snevik,K.R., Suarez,D.L., Spackman,E., Lakin,S.M., C,S., Johnson,K.R., Baker,A.L., Robbe-Austerman,S., Torchetti,M.K.; Anderson,T.K.
A/dairy_cow/Texas/24_009495-004/2024	EPI_ISL_19094451	2024-03-21	United States Department of Agriculture, Agricultural Research Service, National Animal Disease Center	United States Department of Agriculture, Agricultural Research Service, National Animal Disease Center	Nguyen,T., Hutter,C., Markin,A., Thomas,M., Lantz,K., Killian,M.L., Janzen,G.M., Vijendran,S., Wagle,S., Inderski,B., Magstadt,D.R., Li,G., Diel,D.G., Frye,E.A., Dimitrov,K.M., Swinford,A.K., Thompson,A.C., Snevik,K.R., Suarez,D.L., Spackman,E., Lakin,S.M., C,S., Johnson,K.R., Baker,A.L., Robbe-Austerman,S., Torchetti,M.K.; Anderson,T.K.
A/dairy_cow/Texas/24_009495-005/2024	EPI_ISL_19094450	2024-03-21	United States Department of Agriculture, Agricultural Research Service, National Animal Disease Center	United States Department of Agriculture, Agricultural Research Service, National Animal Disease Center	Nguyen,T., Hutter,C., Markin,A., Thomas,M., Lantz,K., Killian,M.L., Janzen,G.M., Vijendran,S., Wagle,S., Inderski,B., Magstadt,D.R., Li,G., Diel,D.G., Frye,E.A., Dimitrov,K.M., Swinford,A.K., Thompson,A.C., Snevik,K.R., Suarez,D.L., Spackman,E., Lakin,S.M., C,S., Johnson,K.R., Baker,A.L., Robbe-Austerman,S., Torchetti,M.K.; Anderson,T.K.
A/dairy_cow/Texas/24_009495-007/2024	EPI_ISL_19094449	2024-03-21	United States Department of Agriculture, Agricultural Research Service, National Animal Disease Center	United States Department of Agriculture, Agricultural Research Service, National Animal Disease Center	Nguyen,T., Hutter,C., Markin,A., Thomas,M., Lantz,K., Killian,M.L., Janzen,G.M., Vijendran,S., Wagle,S., Inderski,B., Magstadt,D.R., Li,G., Diel,D.G., Frye,E.A., Dimitrov,K.M., Swinford,A.K., Thompson,A.C., Snevik,K.R., Suarez,D.L., Spackman,E., Lakin,S.M., C,S., Johnson,K.R., Baker,A.L., Robbe-Austerman,S., Torchetti,M.K.; Anderson,T.K.
A/dairy_cow/Texas/24_009495-008/2024	EPI_ISL_19094448	2024-03-21	United States Department of Agriculture, Agricultural Research Service, National Animal Disease Center	United States Department of Agriculture, Agricultural Research Service, National Animal Disease Center	Nguyen,T., Hutter,C., Markin,A., Thomas,M., Lantz,K., Killian,M.L., Janzen,G.M., Vijendran,S., Wagle,S., Inderski,B., Magstadt,D.R., Li,G., Diel,D.G., Frye,E.A., Dimitrov,K.M., Swinford,A.K., Thompson,A.C., Snevik,K.R., Suarez,D.L., Spackman,E., Lakin,S.M., C,S., Johnson,K.R., Baker,A.L., Robbe-Austerman,S., Torchetti,M.K.; Anderson,T.K.
A/dairy_cow/Texas/24_009495-009/2024	EPI_ISL_19094447	2024-03-21	United States Department of Agriculture, Agricultural Research Service, National Animal Disease Center	United States Department of Agriculture, Agricultural Research Service, National Animal Disease Center	Nguyen,T., Hutter,C., Markin,A., Thomas,M., Lantz,K., Killian,M.L., Janzen,G.M., Vijendran,S., Wagle,S., Inderski,B., Magstadt,D.R., Li,G., Diel,D.G., Frye,E.A., Dimitrov,K.M., Swinford,A.K., Thompson,A.C., Snevik,K.R., Suarez,D.L., Spackman,E., Lakin,S.M., C,S., Johnson,K.R., Baker,A.L., Robbe-Austerman,S., Torchetti,M.K.; Anderson,T.K.
A/dairy_cow/Texas/24_009495-010/2024	EPI_ISL_19094446	2024-03-21	United States Department of Agriculture, Agricultural Research Service, National Animal Disease Center	United States Department of Agriculture, Agricultural Research Service, National Animal Disease Center	Nguyen,T., Hutter,C., Markin,A., Thomas,M., Lantz,K., Killian,M.L., Janzen,G.M., Vijendran,S., Wagle,S., Inderski,B., Magstadt,D.R., Li,G., Diel,D.G., Frye,E.A., Dimitrov,K.M., Swinford,A.K., Thompson,A.C., Snevik,K.R., Suarez,D.L., Spackman,E., Lakin,S.M., C,S., Johnson,K.R., Baker,A.L., Robbe-Austerman,S., Torchetti,M.K.; Anderson,T.K.
A/dairy_cow/Texas/24_009109-002/2024	EPI_ISL_19094444	2024-03-20	United States Department of Agriculture	United States Department of Agriculture	T., Nguyen; C., Hutter; A., Markin; M., Thomas; K., Lantz; M. L., Killian; G. M., Janzen; S., Vijendran; S., Wagle; B., Inderski; D. R., Magstadt; G., Li; D. G., Diel; E. A., Frye; K. M., Dimitrov; A. K., Swinford; A. C., Thompson; K. R., Snevik; D. L., Suarez; E., Spackman; S. M., Lakin; S., C; K. R., Johnson; A. L., Baker; Robbe-S., Austerman; M.K., Torchetti; T.K., Anderson
A/dairy cow/Texas/USL_042/2024	EPI_ISL_19290333	2024-04-04	University of Texas Medical Branch		Shittu,I., Silva,D., Oguzie,J.U., Marushchak,L.V., Olinger,G., Lednicky,J.A., Trujillo-Vargas,C.M., Schneider,N.E., Hao,H. and Gray,G.C.
A/dairy cow/Texas/MP10/2024	EPI_ISL_19290332	2024-04-04	University of Texas Medical Branch		Shittu,I., Silva,D., Oguzie,J.U., Marushchak,L.V., Olinger,G., Lednicky,J.A., Trujillo-Vargas,C.M., Schneider,N.E., Hao,H. and Gray,G.C.
A/dairy cow/Texas/MP09/2024	EPI_ISL_19290331	2024-04-04	University of Texas Medical Branch		Shittu,I., Silva,D., Oguzie,J.U., Marushchak,L.V., Olinger,G., Lednicky,J.A., Trujillo-Vargas,C.M., Schneider,N.E., Hao,H. and Gray,G.C.
A/dairy cow/Utah/24-034801-001/2024	EPI_ISL_19677347	2024-11-20	USDA, APHIS, Veterinary Services, Diagnostic Virology Laboratory, National Veterinary Services Laboratories		Hicks,J.A., Stuber,T., Norris,C., Lakin,S., Killian,M.L., Franzen,K. and Aufderhar,M.
A/dairy cow/USA/24_026219-004/2024	EPI_ISL_19444953	2024-05-22	USDA, APHIS, Veterinary Services, Diagnostic Virology Laboratory, National Veterinary Services Laboratories		Aufderhar,M., Franzen,K., Killian,M., Lantz,K., Stuber,T., Hicks,J., Norris,C. and Lakin,S.
A/dairy cow/USA/24_026219-010/2024	EPI_ISL_19444952	2024-05-22	USDA, APHIS, Veterinary Services, Diagnostic Virology Laboratory, National Veterinary Services Laboratories		Aufderhar,M., Franzen,K., Killian,M., Lantz,K., Stuber,T., Hicks,J., Norris,C. and Lakin,S.
A/dairy cow/USA/24_026360-008/2024	EPI_ISL_19444951	2024-05-21	USDA, APHIS, Veterinary Services, Diagnostic Virology Laboratory, National Veterinary Services Laboratories		Aufderhar,M., Franzen,K., Killian,M., Lantz,K., Stuber,T., Hicks,J., Norris,C. and Lakin,S.
A/dairy cow/USA/24_026360-011/2024	EPI_ISL_19444949	2024-05-21	USDA, APHIS, Veterinary Services, Diagnostic Virology Laboratory, National Veterinary Services Laboratories		Aufderhar,M., Franzen,K., Killian,M., Lantz,K., Stuber,T., Hicks,J., Norris,C. and Lakin,S.
A/dairy cow/USA/24_026219-005/2024	EPI_ISL_19444915	2024-05-22	USDA, APHIS, Veterinary Services, Diagnostic Virology Laboratory, National Veterinary Services Laboratories		Aufderhar,M., Franzen,K., Killian,M., Lantz,K., Stuber,T., Hicks,J., Norris,C. and Lakin,S.
A/dairy cow/USA/24_026219-006/2024	EPI_ISL_19444913	2024-05-22	USDA, APHIS, Veterinary Services, Diagnostic Virology Laboratory, National Veterinary Services Laboratories		Aufderhar,M., Franzen,K., Killian,M., Lantz,K., Stuber,T., Hicks,J., Norris,C. and Lakin,S.
A/dairy cow/USA/24_026219-009/2024	EPI_ISL_19444912	2024-05-22	USDA, APHIS, Veterinary Services, Diagnostic Virology Laboratory, National Veterinary Services Laboratories		Aufderhar,M., Franzen,K., Killian,M., Lantz,K., Stuber,T., Hicks,J., Norris,C. and Lakin,S.
A/dairy cow/USA/24_026360-001/2024	EPI_ISL_19444911	2024-05-21	USDA, APHIS, Veterinary Services, Diagnostic Virology Laboratory, National Veterinary Services Laboratories		Aufderhar,M., Franzen,K., Killian,M., Lantz,K., Stuber,T., Hicks,J., Norris,C. and Lakin,S.
A/dairy cow/USA/24_026360-002/2024	EPI_ISL_19444910	2024-05-21	USDA, APHIS, Veterinary Services, Diagnostic Virology Laboratory, National Veterinary Services Laboratories		Aufderhar,M., Franzen,K., Killian,M., Lantz,K., Stuber,T., Hicks,J., Norris,C. and Lakin,S.
A/dairy cow/USA/24_026360-004/2024	EPI_ISL_19444907	2024-05-21	USDA, APHIS, Veterinary Services, Diagnostic Virology Laboratory, National Veterinary Services Laboratories		Aufderhar,M., Franzen,K., Killian,M., Lantz,K., Stuber,T., Hicks,J., Norris,C. and Lakin,S.
A/dairy cow/USA/24_026360-005/2024	EPI_ISL_19444906	2024-05-21	USDA, APHIS, Veterinary Services, Diagnostic Virology Laboratory, National Veterinary Services Laboratories		Aufderhar,M., Franzen,K., Killian,M., Lantz,K., Stuber,T., Hicks,J., Norris,C. and Lakin,S.
A/dairy cow/USA/24_026360-007/2024	EPI_ISL_19444905	2024-05-21	USDA, APHIS, Veterinary Services, Diagnostic Virology Laboratory, National Veterinary Services Laboratories		Aufderhar,M., Franzen,K., Killian,M., Lantz,K., Stuber,T., Hicks,J., Norris,C. and Lakin,S.
A/dairy cow/USA/24_026360-010/2024	EPI_ISL_19444903	2024-05-21	USDA, APHIS, Veterinary Services, Diagnostic Virology Laboratory, National Veterinary Services Laboratories		Aufderhar,M., Franzen,K., Killian,M., Lantz,K., Stuber,T., Hicks,J., Norris,C. and Lakin,S.
A/dairy cow/USA/24_021768-001/2024	EPI_ISL_19338787	2024-07-15	USDA, APHIS, Veterinary Services, Diagnostic Virology Laboratory, National Veterinary Services Laboratories		Aufderhar,M., Franzen,K., Killian,M., Lantz,K., Stuber,T., Hicks,J., Norris,C. and Lakin,S.
A/dairy cow/USA/24_021589-005/2024	EPI_ISL_19338786	2024-07-23	USDA, APHIS, Veterinary Services, Diagnostic Virology Laboratory, National Veterinary Services Laboratories		Aufderhar,M., Franzen,K., Killian,M., Lantz,K., Stuber,T., Hicks,J., Norris,C. and Lakin,S.
A/dairy cow/USA/24_021589-006/2024	EPI_ISL_19338785	2024-07-23	USDA, APHIS, Veterinary Services, Diagnostic Virology Laboratory, National Veterinary Services Laboratories		Aufderhar,M., Franzen,K., Killian,M., Lantz,K., Stuber,T., Hicks,J., Norris,C. and Lakin,S.
A/dairy cow/USA/24_021589-002/2024	EPI_ISL_19338774	2024-07-23	USDA, APHIS, Veterinary Services, Diagnostic Virology Laboratory, National Veterinary Services Laboratories		Aufderhar,M., Franzen,K., Killian,M., Lantz,K., Stuber,T., Hicks,J., Norris,C. and Lakin,S.
A/dairy cow/USA/24_021589-004/2024	EPI_ISL_19338773	2024-07-23	USDA, APHIS, Veterinary Services, Diagnostic Virology Laboratory, National Veterinary Services Laboratories		Aufderhar,M., Franzen,K., Killian,M., Lantz,K., Stuber,T., Hicks,J., Norris,C. and Lakin,S.
A/dairy cow/USA/24_021768-002/2024	EPI_ISL_19338768	2024-07-25	USDA, APHIS, Veterinary Services, Diagnostic Virology Laboratory, National Veterinary Services Laboratories		Aufderhar,M., Franzen,K., Killian,M., Lantz,K., Stuber,T., Hicks,J., Norris,C. and Lakin,S.
A/dairy cow/USA/24_021589-007/2024	EPI_ISL_19338767	2024-07-23	USDA, APHIS, Veterinary Services, Diagnostic Virology Laboratory, National Veterinary Services Laboratories		Aufderhar,M., Franzen,K., Killian,M., Lantz,K., Stuber,T., Hicks,J., Norris,C. and Lakin,S.
A/dairy cow/USA/24_021589-001/2024	EPI_ISL_19338758	2024-07-23	USDA, APHIS, Veterinary Services, Diagnostic Virology Laboratory, National Veterinary Services Laboratories		Aufderhar,M., Franzen,K., Killian,M., Lantz,K., Stuber,T., Hicks,J., Norris,C. and Lakin,S.
A/dairy cow/Texas/24_019890-002/2024	EPI_ISL_19289578	2024-07-04	USDA, APHIS, Veterinary Services, Diagnostic Virology Laboratory, National Veterinary Services Laboratories		Aufderhar,M., Franzen,K., Killian,M., Lantz,K., Stuber,T., Hicks,J., Norris,C. and Lakin,S.
A/dairy cow/Texas/24_019890-004/2024	EPI_ISL_19289577	2024-07-04	USDA, APHIS, Veterinary Services, Diagnostic Virology Laboratory, National Veterinary Services Laboratories		Aufderhar,M., Franzen,K., Killian,M., Lantz,K., Stuber,T., Hicks,J., Norris,C. and Lakin,S.
A/dairy cow/Texas/24_019890-005/2024	EPI_ISL_19289576	2024-07-04	USDA, APHIS, Veterinary Services, Diagnostic Virology Laboratory, National Veterinary Services Laboratories		Aufderhar,M., Franzen,K., Killian,M., Lantz,K., Stuber,T., Hicks,J., Norris,C. and Lakin,S.
A/dairy cow/Texas/24_019890-006/2024	EPI_ISL_19289575	2024-07-04	USDA, APHIS, Veterinary Services, Diagnostic Virology Laboratory, National Veterinary Services Laboratories		Aufderhar,M., Franzen,K., Killian,M., Lantz,K., Stuber,T., Hicks,J., Norris,C. and Lakin,S.
A/dairy cow/USA/24_017473-002/2024	EPI_ISL_19241226	2024-05-27	USDA, APHIS, Veterinary Services, Diagnostic Virology Laboratory, National Veterinary Services Laboratories		Aufderhar,M., Franzen,K., Killian,M., Lantz,K., Stuber,T., Hicks,J., Norris,C. and Lakin,S.
A/dairy cow/USA/24_017473-003/2024	EPI_ISL_19241225	2024-05-27	USDA, APHIS, Veterinary Services, Diagnostic Virology Laboratory, National Veterinary Services Laboratories		Aufderhar,M., Franzen,K., Killian,M., Lantz,K., Stuber,T., Hicks,J., Norris,C. and Lakin,S.
A/dairy cow/Wyoming/24_016134-002/2024	EPI_ISL_19228682	2024-04-29	USDA, APHIS, Veterinary Services, Diagnostic Virology Laboratory, National Veterinary Services Laboratories		Aufderhar,M., Franzen,K., Killian,M.L., Lantz,K., Stuber,T., Hicks,J., Norris,C. and Lakin,S.
A/dairy cow/Wyoming/24_016134-003/2024	EPI_ISL_19228681	2024-04-29	USDA, APHIS, Veterinary Services, Diagnostic Virology Laboratory, National Veterinary Services Laboratories		Aufderhar,M., Franzen,K., Killian,M.L., Lantz,K., Stuber,T., Hicks,J., Norris,C. and Lakin,S.
A/dairy cow/Wyoming/24_016134-026/2024	EPI_ISL_19228678	2024-04-29	USDA, APHIS, Veterinary Services, Diagnostic Virology Laboratory, National Veterinary Services Laboratories		Aufderhar,M., Franzen,K., Killian,M.L., Lantz,K., Stuber,T., Hicks,J., Norris,C. and Lakin,S.
A/dairy cow/Wyoming/24_016134-027/2024	EPI_ISL_19228677	2024-04-29	USDA, APHIS, Veterinary Services, Diagnostic Virology Laboratory, National Veterinary Services Laboratories		Aufderhar,M., Franzen,K., Killian,M.L., Lantz,K., Stuber,T., Hicks,J., Norris,C. and Lakin,S.
A/dairy cow/Wyoming/24_016134-035/2024	EPI_ISL_19228676	2024-04-29	USDA, APHIS, Veterinary Services, Diagnostic Virology Laboratory, National Veterinary Services Laboratories		Aufderhar,M., Franzen,K., Killian,M.L., Lantz,K., Stuber,T., Hicks,J., Norris,C. and Lakin,S.
A/dairy cow/Wyoming/24_016134-047/2024	EPI_ISL_19228675	2024-04-29	USDA, APHIS, Veterinary Services, Diagnostic Virology Laboratory, National Veterinary Services Laboratories		Aufderhar,M., Franzen,K., Killian,M.L., Lantz,K., Stuber,T., Hicks,J., Norris,C. and Lakin,S.
A/dairy cow/Wyoming/24_016134-054/2024	EPI_ISL_19228673	2024-04-29	USDA, APHIS, Veterinary Services, Diagnostic Virology Laboratory, National Veterinary Services Laboratories		Aufderhar,M., Franzen,K., Killian,M.L., Lantz,K., Stuber,T., Hicks,J., Norris,C. and Lakin,S.
A/dairy cow/Wyoming/24_016134-061/2024	EPI_ISL_19228671	2024-04-29	USDA, APHIS, Veterinary Services, Diagnostic Virology Laboratory, National Veterinary Services Laboratories		Aufderhar,M., Franzen,K., Killian,M.L., Lantz,K., Stuber,T., Hicks,J., Norris,C. and Lakin,S.
A/dairy cow/Wyoming/24_016134-066/2024	EPI_ISL_19228668	2024-04-29	USDA, APHIS, Veterinary Services, Diagnostic Virology Laboratory, National Veterinary Services Laboratories		Aufderhar,M., Franzen,K., Killian,M.L., Lantz,K., Stuber,T., Hicks,J., Norris,C. and Lakin,S.
A/dairy cow/Wyoming/24_016134-067/2024	EPI_ISL_19228667	2024-04-29	USDA, APHIS, Veterinary Services, Diagnostic Virology Laboratory, National Veterinary Services Laboratories		Aufderhar,M., Franzen,K., Killian,M.L., Lantz,K., Stuber,T., Hicks,J., Norris,C. and Lakin,S.
A/dairy cow/Wyoming/24_016134-071/2024	EPI_ISL_19228666	2024-04-29	USDA, APHIS, Veterinary Services, Diagnostic Virology Laboratory, National Veterinary Services Laboratories		Aufderhar,M., Franzen,K., Killian,M.L., Lantz,K., Stuber,T., Hicks,J., Norris,C. and Lakin,S.
A/dairy cow/Wyoming/24_016134-072/2024	EPI_ISL_19228665	2024-04-29	USDA, APHIS, Veterinary Services, Diagnostic Virology Laboratory, National Veterinary Services Laboratories		Aufderhar,M., Franzen,K., Killian,M.L., Lantz,K., Stuber,T., Hicks,J., Norris,C. and Lakin,S.
A/dairy cow/Wyoming/24_016134-074/2024	EPI_ISL_19228663	2024-04-29	USDA, APHIS, Veterinary Services, Diagnostic Virology Laboratory, National Veterinary Services Laboratories		Aufderhar,M., Franzen,K., Killian,M.L., Lantz,K., Stuber,T., Hicks,J., Norris,C. and Lakin,S.
A/dairy cow/Wyoming/24_016134-075/2024	EPI_ISL_19228662	2024-04-29	USDA, APHIS, Veterinary Services, Diagnostic Virology Laboratory, National Veterinary Services Laboratories		Aufderhar,M., Franzen,K., Killian,M.L., Lantz,K., Stuber,T., Hicks,J., Norris,C. and Lakin,S.
A/dairy cow/Wyoming/24_016134-076/2024	EPI_ISL_19228661	2024-04-29	USDA, APHIS, Veterinary Services, Diagnostic Virology Laboratory, National Veterinary Services Laboratories		Aufderhar,M., Franzen,K., Killian,M.L., Lantz,K., Stuber,T., Hicks,J., Norris,C. and Lakin,S.
A/dairy cow/Wyoming/24_016134-077/2024	EPI_ISL_19228660	2024-04-29	USDA, APHIS, Veterinary Services, Diagnostic Virology Laboratory, National Veterinary Services Laboratories		Aufderhar,M., Franzen,K., Killian,M.L., Lantz,K., Stuber,T., Hicks,J., Norris,C. and Lakin,S.
A/dairy cow/Wyoming/24_016134-078/2024	EPI_ISL_19228659	2024-04-29	USDA, APHIS, Veterinary Services, Diagnostic Virology Laboratory, National Veterinary Services Laboratories		Aufderhar,M., Franzen,K., Killian,M.L., Lantz,K., Stuber,T., Hicks,J., Norris,C. and Lakin,S.
A/dairy cow/Wyoming/24_016134-079/2024	EPI_ISL_19228658	2024-04-29	USDA, APHIS, Veterinary Services, Diagnostic Virology Laboratory, National Veterinary Services Laboratories		Aufderhar,M., Franzen,K., Killian,M.L., Lantz,K., Stuber,T., Hicks,J., Norris,C. and Lakin,S.
A/dairy cow/Wyoming/24_016134-080/2024	EPI_ISL_19228657	2024-04-29	USDA, APHIS, Veterinary Services, Diagnostic Virology Laboratory, National Veterinary Services Laboratories		Aufderhar,M., Franzen,K., Killian,M.L., Lantz,K., Stuber,T., Hicks,J., Norris,C. and Lakin,S.
A/dairy cow/Texas/24_015975-002/2024	EPI_ISL_19228656	2024-04-30	USDA, APHIS, Veterinary Services, Diagnostic Virology Laboratory, National Veterinary Services Laboratories		Aufderhar,M., Franzen,K., Killian,M.L., Lantz,K., Stuber,T., Hicks,J., Norris,C. and Lakin,S.
A/dairy cow/Texas/24_015975-003/2024	EPI_ISL_19228655	2024-04-30	USDA, APHIS, Veterinary Services, Diagnostic Virology Laboratory, National Veterinary Services Laboratories		Aufderhar,M., Franzen,K., Killian,M.L., Lantz,K., Stuber,T., Hicks,J., Norris,C. and Lakin,S.
A/dairy cow/Texas/24_015975-005/2024	EPI_ISL_19228654	2024-04-30	USDA, APHIS, Veterinary Services, Diagnostic Virology Laboratory, National Veterinary Services Laboratories		Aufderhar,M., Franzen,K., Killian,M.L., Lantz,K., Stuber,T., Hicks,J., Norris,C. and Lakin,S.
A/dairy cow/Texas/24_015975-007/2024	EPI_ISL_19228653	2024-04-30	USDA, APHIS, Veterinary Services, Diagnostic Virology Laboratory, National Veterinary Services Laboratories		Aufderhar,M., Franzen,K., Killian,M.L., Lantz,K., Stuber,T., Hicks,J., Norris,C. and Lakin,S.
A/dairy cow/Texas/24_015975-008/2024	EPI_ISL_19228652	2024-04-30	USDA, APHIS, Veterinary Services, Diagnostic Virology Laboratory, National Veterinary Services Laboratories		Aufderhar,M., Franzen,K., Killian,M.L., Lantz,K., Stuber,T., Hicks,J., Norris,C. and Lakin,S.
A/dairy cow/Texas/24_015975-009/2024	EPI_ISL_19228651	2024-04-30	USDA, APHIS, Veterinary Services, Diagnostic Virology Laboratory, National Veterinary Services Laboratories		Aufderhar,M., Franzen,K., Killian,M.L., Lantz,K., Stuber,T., Hicks,J., Norris,C. and Lakin,S.
A/dairy cow/Texas/24_015975-017/2024	EPI_ISL_19228647	2024-04-30	USDA, APHIS, Veterinary Services, Diagnostic Virology Laboratory, National Veterinary Services Laboratories		Aufderhar,M., Franzen,K., Killian,M.L., Lantz,K., Stuber,T., Hicks,J., Norris,C. and Lakin,S.
A/dairy cow/Texas/24_015973-027/2024	EPI_ISL_19228642	2024-05-24	USDA, APHIS, Veterinary Services, Diagnostic Virology Laboratory, National Veterinary Services Laboratories		Aufderhar,M., Franzen,K., Killian,M.L., Lantz,K., Stuber,T., Hicks,J., Norris,C. and Lakin,S.
A/dairy cow/Texas/24_015973-009/2024	EPI_ISL_19228636	2024-05-24	USDA, APHIS, Veterinary Services, Diagnostic Virology Laboratory, National Veterinary Services Laboratories		Aufderhar,M., Franzen,K., Killian,M.L., Lantz,K., Stuber,T., Hicks,J., Norris,C. and Lakin,S.
A/dairy cow/Texas/24_015973-012/2024	EPI_ISL_19228635	2024-05-24	USDA, APHIS, Veterinary Services, Diagnostic Virology Laboratory, National Veterinary Services Laboratories		Aufderhar,M., Franzen,K., Killian,M.L., Lantz,K., Stuber,T., Hicks,J., Norris,C. and Lakin,S.
A/dairy cow/Texas/24_015973-018/2024	EPI_ISL_19228632	2024-05-24	USDA, APHIS, Veterinary Services, Diagnostic Virology Laboratory, National Veterinary Services Laboratories		Aufderhar,M., Franzen,K., Killian,M.L., Lantz,K., Stuber,T., Hicks,J., Norris,C. and Lakin,S.
A/dairy cow/Texas/24_015973-021/2024	EPI_ISL_19228631	2024-05-24	USDA, APHIS, Veterinary Services, Diagnostic Virology Laboratory, National Veterinary Services Laboratories		Aufderhar,M., Franzen,K., Killian,M.L., Lantz,K., Stuber,T., Hicks,J., Norris,C. and Lakin,S.
A/dairy cow/Texas/24_016191-001/2024	EPI_ISL_19228625	2024-05-28	USDA, APHIS, Veterinary Services, Diagnostic Virology Laboratory, National Veterinary Services Laboratories		Aufderhar,M., Franzen,K., Killian,M.L., Lantz,K., Stuber,T., Hicks,J., Norris,C. and Lakin,S.
A/dairy cow/Texas/24_016337-001/2024	EPI_ISL_19228624	2024-05-28	USDA, APHIS, Veterinary Services, Diagnostic Virology Laboratory, National Veterinary Services Laboratories		Aufderhar,M., Franzen,K., Killian,M.L., Lantz,K., Stuber,T., Hicks,J., Norris,C. and Lakin,S.
A/dairy cow/Texas/24_016337-002/2024	EPI_ISL_19228623	2024-05-28	USDA, APHIS, Veterinary Services, Diagnostic Virology Laboratory, National Veterinary Services Laboratories		Aufderhar,M., Franzen,K., Killian,M.L., Lantz,K., Stuber,T., Hicks,J., Norris,C. and Lakin,S.
A/dairy cow/Texas/24_016337-003/2024	EPI_ISL_19228622	2024-05-28	USDA, APHIS, Veterinary Services, Diagnostic Virology Laboratory, National Veterinary Services Laboratories		Aufderhar,M., Franzen,K., Killian,M.L., Lantz,K., Stuber,T., Hicks,J., Norris,C. and Lakin,S.
A/dairy cow/Texas/24_016681-002/2024	EPI_ISL_19228479	2024-06-04	USDA, APHIS, Veterinary Services, Diagnostic Virology Laboratory, National Veterinary Services Laboratories		Norris,C., Tod,S., Jessica,H., Matthew,A., Kerrie,F., Mary,K., Steven,L. and Kris,L.
A/dairy cow/Texas/24_016681-004/2024	EPI_ISL_19228478	2024-06-04	USDA, APHIS, Veterinary Services, Diagnostic Virology Laboratory, National Veterinary Services Laboratories		Norris,C., Tod,S., Jessica,H., Matthew,A., Kerrie,F., Mary,K., Steven,L. and Kris,L.
A/dairy cow/Texas/24_009308-004/2024	EPI_ISL_19228456	2024-03-20	USDA, APHIS, Veterinary Services, Diagnostic Virology Laboratory, National Veterinary Services Laboratories		Aufderhar,M., Franzen,K., Killian,M., Lantz,K., Stuber,T., Hicks,J., Norris,C. and Lakin,S.
A/dairy cow/Texas/24_009110-009/2024	EPI_ISL_19228448	2024-03-14	USDA, APHIS, Veterinary Services, Diagnostic Virology Laboratory, National Veterinary Services Laboratories		Aufderhar,M., Franzen,K., Killian,M., Lantz,K., Stuber,T., Hicks,J., Norris,C. and Lakin,S.
A/dairy cow/Texas/24_012457-001/2024	EPI_ISL_19227461	2024-04-20	USDA, APHIS, Veterinary Services, Diagnostic Virology Laboratory, National Veterinary Services Laboratories		Aufderhar,M., Franzen,K., Killian,M.L., Lantz,K., Stuber,T., Hicks,J., Norris,C. and Lakin,S.
A/dairy cow/Texas/24_012457-002/2024	EPI_ISL_19227460	2024-04-20	USDA, APHIS, Veterinary Services, Diagnostic Virology Laboratory, National Veterinary Services Laboratories		Aufderhar,M., Franzen,K., Killian,M.L., Lantz,K., Stuber,T., Hicks,J., Norris,C. and Lakin,S.
A/dairy cow/Wyoming/24_016134-222/2024	EPI_ISL_19227299	2024-04-29	USDA, APHIS, Veterinary Services, Diagnostic Virology Laboratory, National Veterinary Services Laboratories		Aufderhar,M., Franzen,K., Killian,M.L., Lantz,K., Stuber,T., Hicks,J., Norris,C. and Lakin,S.
A/dairy cow/Wyoming/24_016134-229/2024	EPI_ISL_19227295	2024-04-29	USDA, APHIS, Veterinary Services, Diagnostic Virology Laboratory, National Veterinary Services Laboratories		Aufderhar,M., Franzen,K., Killian,M.L., Lantz,K., Stuber,T., Hicks,J., Norris,C. and Lakin,S.
A/dairy cow/Wyoming/24_016134-231/2024	EPI_ISL_19227294	2024-04-29	USDA, APHIS, Veterinary Services, Diagnostic Virology Laboratory, National Veterinary Services Laboratories		Aufderhar,M., Franzen,K., Killian,M.L., Lantz,K., Stuber,T., Hicks,J., Norris,C. and Lakin,S.
A/dairy cow/Wyoming/24_016134-232/2024	EPI_ISL_19227293	2024-04-29	USDA, APHIS, Veterinary Services, Diagnostic Virology Laboratory, National Veterinary Services Laboratories		Aufderhar,M., Franzen,K., Killian,M.L., Lantz,K., Stuber,T., Hicks,J., Norris,C. and Lakin,S.
A/dairy cow/Wyoming/24_016134-233/2024	EPI_ISL_19227292	2024-04-29	USDA, APHIS, Veterinary Services, Diagnostic Virology Laboratory, National Veterinary Services Laboratories		Aufderhar,M., Franzen,K., Killian,M.L., Lantz,K., Stuber,T., Hicks,J., Norris,C. and Lakin,S.
A/dairy cow/Wyoming/24_016134-234/2024	EPI_ISL_19227291	2024-04-29	USDA, APHIS, Veterinary Services, Diagnostic Virology Laboratory, National Veterinary Services Laboratories		Aufderhar,M., Franzen,K., Killian,M.L., Lantz,K., Stuber,T., Hicks,J., Norris,C. and Lakin,S.
A/dairy cow/Wyoming/24_016134-235/2024	EPI_ISL_19227290	2024-04-29	USDA, APHIS, Veterinary Services, Diagnostic Virology Laboratory, National Veterinary Services Laboratories		Aufderhar,M., Franzen,K., Killian,M.L., Lantz,K., Stuber,T., Hicks,J., Norris,C. and Lakin,S.
A/dairy cow/Wyoming/24_016134-238/2024	EPI_ISL_19227288	2024-04-29	USDA, APHIS, Veterinary Services, Diagnostic Virology Laboratory, National Veterinary Services Laboratories		Aufderhar,M., Franzen,K., Killian,M.L., Lantz,K., Stuber,T., Hicks,J., Norris,C. and Lakin,S.
A/dairy cow/Wyoming/24_016134-242/2024	EPI_ISL_19227287	2024-04-29	USDA, APHIS, Veterinary Services, Diagnostic Virology Laboratory, National Veterinary Services Laboratories		Aufderhar,M., Franzen,K., Killian,M.L., Lantz,K., Stuber,T., Hicks,J., Norris,C. and Lakin,S.
A/dairy cow/Wyoming/24_016134-244/2024	EPI_ISL_19227285	2024-04-29	USDA, APHIS, Veterinary Services, Diagnostic Virology Laboratory, National Veterinary Services Laboratories		Aufderhar,M., Franzen,K., Killian,M.L., Lantz,K., Stuber,T., Hicks,J., Norris,C. and Lakin,S.
A/dairy cow/Wyoming/24_016134-247/2024	EPI_ISL_19227284	2024-04-29	USDA, APHIS, Veterinary Services, Diagnostic Virology Laboratory, National Veterinary Services Laboratories		Aufderhar,M., Franzen,K., Killian,M.L., Lantz,K., Stuber,T., Hicks,J., Norris,C. and Lakin,S.
A/dairy cow/Wyoming/24_016134-252/2024	EPI_ISL_19227283	2024-04-29	USDA, APHIS, Veterinary Services, Diagnostic Virology Laboratory, National Veterinary Services Laboratories		Aufderhar,M., Franzen,K., Killian,M.L., Lantz,K., Stuber,T., Hicks,J., Norris,C. and Lakin,S.
A/dairy cow/Wyoming/24_016134-261/2024	EPI_ISL_19227280	2024-04-29	USDA, APHIS, Veterinary Services, Diagnostic Virology Laboratory, National Veterinary Services Laboratories		Aufderhar,M., Franzen,K., Killian,M.L., Lantz,K., Stuber,T., Hicks,J., Norris,C. and Lakin,S.
A/dairy cow/Texas/24-008749-007/2024	EPI_ISL_19014394	2024-03-20	National Veterinary Services Laboratories - USDA	National Veterinary Services Laboratories - USDA	Aufderhar,Matthew;Franzen,Kerrie;Love,Emily;Killian,Mary;Lantz,Kristina;Stuber,Tod;Hicks,Jessica;Norris,Cameron
A/dairy cow/Texas/24-008749-006/2024	EPI_ISL_19014392	2024-03-20	National Veterinary Services Laboratories - USDA	National Veterinary Services Laboratories - USDA	Aufderhar,Matthew;Franzen,Kerrie;Love,Emily;Killian,Mary;Lantz,Kristina;Stuber,Tod;Hicks,Jessica;Norris,Cameron
A/dairy cow/Texas/24-008749-005/2024	EPI_ISL_19014390	2024-03-20	National Veterinary Services Laboratories - USDA	National Veterinary Services Laboratories - USDA	Aufderhar,Matthew;Franzen,Kerrie;Love,Emily;Killian,Mary;Lantz,Kristina;Stuber,Tod;Hicks,Jessica;Norris,Cameron
A/dairy cow/Texas/24-008749-004/2024	EPI_ISL_19014388	2024-03-20	National Veterinary Services Laboratories - USDA	National Veterinary Services Laboratories - USDA	Aufderhar,M., Franzen,K., Killian,M., Lantz,K., Stuber,T., Hicks,J., Norris,C. and Lakin,S.
A/dairy cow/Texas/24-008749-003/2024	EPI_ISL_19014386	2024-03-20	National Veterinary Services Laboratories - USDA	National Veterinary Services Laboratories - USDA	Aufderhar,M., Franzen,K., Killian,M., Lantz,K., Stuber,T., Hicks,J., Norris,C. and Lakin,S.
A/dairy cow/Texas/24-008749-001/2024	EPI_ISL_19014384	2024-03-20	National Veterinary Services Laboratories - USDA	National Veterinary Services Laboratories - USDA	Aufderhar,Matthew;Franzen,Kerrie;Love,Emily;Killian,Mary;Lantz,Kristina;Stuber,Tod;Hicks,Jessica;Norris,Cameron
A/Colorado/139/2024	EPI_ISL_19294964	2024-07-22	Colorado Department of Health Lab	Centers for Disease Control and Prevention	Davis, Todd; Kondor, Becky; Steel, John; Kirby, Marie; Sheffield, Sydney; Liddell, Jimma; Frederick, Julia; Di, Han; Pusch, Elizabeth; Lacek, Kristine; Barnes, John; Matzinger, Shannon R.
A/Colorado/137/2024	EPI_ISL_19294963	2024-07-19	Colorado Department of Health Lab	Centers for Disease Control and Prevention	Davis, Todd; Kondor, Becky; Steel, John; Kirby, Marie; Sheffield, Sydney; Liddell, Jimma; Frederick, Julia; Di, Han; Pusch, Elizabeth; Lacek, Kristine; Barnes, John; Matzinger, Shannon R.
A/Colorado/138/2024	EPI_ISL_19294962	2024-07-19	Colorado Department of Health Lab	Centers for Disease Control and Prevention	Davis, Todd; Kondor, Becky; Steel, John; Kirby, Marie; Sheffield, Sydney; Liddell, Jimma; Frederick, Julia; Di, Han; Pusch, Elizabeth; Lacek, Kristine; Barnes, John; Matzinger, Shannon R.
A/Colorado/109/2024	EPI_ISL_19263923	2024-07-11	Colorado Department of Health Lab	Centers for Disease Control and Prevention	Davis, Todd; Matzinger, Shannon; Kondor, Becky; Steel, John; Kirby, Marie; Sheffield, Sydney; Liddell, Jimma; Frederick, Julia; Keong, Lisa; Di, Han; Pusch, Elizabeth; Lacek, Kristine; Barnes, John
A/chicken/Texas/24-007264-003/2024	EPI_ISL_19014410	2024-03-07	National Veterinary Services Laboratories - USDA	National Veterinary Services Laboratories - USDA	Aufderhar,Matthew;Franzen,Kerrie;Love,Emily;Killian,Mary;Lantz,Kristina;Stuber,Tod;Hicks,Jessica;Norris,Cameron
A/chicken/Michigan/24-010308-006-300/2024	EPI_ISL_19167901	2024-04-06	United States Department of Agriculture, Agricultural Research Service, National Animal Disease Center	United States Department of Agriculture, Agricultural Research Service, National Animal Disease Center	Nguyen,T., Hutter,C., Markin,A., Thomas,M., Lantz,K., Killian,M.L., Janzen,G.M., Vijendran,S., Wagle,S., Inderski,B., Magstadt,D.R., Li,G., Diel,D.G., Frye,E.A., Dimitrov,K.M., Swinford,A.K., Thompson,A.C., Snevik,K.R., Suarez,D.L., Spackman,E., Lakin,S.M., C,S., Johnson,K.R., Baker,A.L., Robbe-Austerman,S., Torchetti,M.K.; Anderson,T.K.
A/chicken/Michigan/24-010308-001-300/2024	EPI_ISL_19167900	2024-04-06	United States Department of Agriculture, Agricultural Research Service, National Animal Disease Center	United States Department of Agriculture, Agricultural Research Service, National Animal Disease Center	Nguyen,T., Hutter,C., Markin,A., Thomas,M., Lantz,K., Killian,M.L., Janzen,G.M., Vijendran,S., Wagle,S., Inderski,B., Magstadt,D.R., Li,G., Diel,D.G., Frye,E.A., Dimitrov,K.M., Swinford,A.K., Thompson,A.C., Snevik,K.R., Suarez,D.L., Spackman,E., Lakin,S.M., C,S., Johnson,K.R., Baker,A.L., Robbe-Austerman,S., Torchetti,M.K.; Anderson,T.K.
A/chicken/Michigan/24_009582-003/2024	EPI_ISL_19094659	2024-04-01	United States Department of Agriculture, Agricultural Research Service, National Animal Disease Center	United States Department of Agriculture, Agricultural Research Service, National Animal Disease Center	Nguyen,T., Hutter,C., Markin,A., Thomas,M., Lantz,K., Killian,M.L., Janzen,G.M., Vijendran,S., Wagle,S., Inderski,B., Magstadt,D.R., Li,G., Diel,D.G., Frye,E.A., Dimitrov,K.M., Swinford,A.K., Thompson,A.C., Snevik,K.R., Suarez,D.L., Spackman,E., Lakin,S.M., C,S., Johnson,K.R., Baker,A.L., Robbe-Austerman,S., Torchetti,M.K.; Anderson,T.K.
A/chicken/Texas/24_009654-004/2024	EPI_ISL_19094653	2024-04-01	United States Department of Agriculture, Agricultural Research Service, National Animal Disease Center	United States Department of Agriculture, Agricultural Research Service, National Animal Disease Center	Nguyen,T., Hutter,C., Markin,A., Thomas,M., Lantz,K., Killian,M.L., Janzen,G.M., Vijendran,S., Wagle,S., Inderski,B., Magstadt,D.R., Li,G., Diel,D.G., Frye,E.A., Dimitrov,K.M., Swinford,A.K., Thompson,A.C., Snevik,K.R., Suarez,D.L., Spackman,E., Lakin,S.M., C,S., Johnson,K.R., Baker,A.L., Robbe-Austerman,S., Torchetti,M.K.; Anderson,T.K.
A/chicken/Texas/24_009654-001/2024	EPI_ISL_19094652	2024-04-01	United States Department of Agriculture, Agricultural Research Service, National Animal Disease Center	United States Department of Agriculture, Agricultural Research Service, National Animal Disease Center	Nguyen,T., Hutter,C., Markin,A., Thomas,M., Lantz,K., Killian,M.L., Janzen,G.M., Vijendran,S., Wagle,S., Inderski,B., Magstadt,D.R., Li,G., Diel,D.G., Frye,E.A., Dimitrov,K.M., Swinford,A.K., Thompson,A.C., Snevik,K.R., Suarez,D.L., Spackman,E., Lakin,S.M., C,S., Johnson,K.R., Baker,A.L., Robbe-Austerman,S., Torchetti,M.K.; Anderson,T.K.
A/chicken/Kansas/24_010482-001/2024	EPI_ISL_19094600	2024-04-08	United States Department of Agriculture, Agricultural Research Service, National Animal Disease Center	United States Department of Agriculture, Agricultural Research Service, National Animal Disease Center	Nguyen,T., Hutter,C., Markin,A., Thomas,M., Lantz,K., Killian,M.L., Janzen,G.M., Vijendran,S., Wagle,S., Inderski,B., Magstadt,D.R., Li,G., Diel,D.G., Frye,E.A., Dimitrov,K.M., Swinford,A.K., Thompson,A.C., Snevik,K.R., Suarez,D.L., Spackman,E., Lakin,S.M., C,S., Johnson,K.R., Baker,A.L., Robbe-Austerman,S., Torchetti,M.K.; Anderson,T.K.
A/chicken/Michigan/24_009582-001/2024	EPI_ISL_19094491	2024-04-01	United States Department of Agriculture, Agricultural Research Service, National Animal Disease Center	United States Department of Agriculture, Agricultural Research Service, National Animal Disease Center	T.,Nguyen; C.,Hutter; A.,Markin; M.,Thomas; K.,Lantz; M.L.,Killian; G.M.,Janzen; S.,Vijendran; S.,Wagle; B.,Inderski; D.R.,Magstadt; G.,Li; D.G.,Diel; E.A.,Frye; K.M.,Dimitrov; A.K.,Swinford; A.C.,Thompson; K.R.,Snevik; D.L.,Suarez; E.,Spackman; S.M.,Lakin; S.,C; K.R.,Johnson; A.L.,Baker; Robbe-S.,Austerman; M.K.,Torchetti; Anderson,T.K.
A/chicken/Michigan/24_009582-002/2024	EPI_ISL_19094490	2024-04-01	United States Department of Agriculture, Agricultural Research Service, National Animal Disease Center	United States Department of Agriculture, Agricultural Research Service, National Animal Disease Center	T.,Nguyen; C.,Hutter; A.,Markin; M.,Thomas; K.,Lantz; M.L.,Killian; G.M.,Janzen; S.,Vijendran; S.,Wagle; B.,Inderski; D.R.,Magstadt; G.,Li; D.G.,Diel; E.A.,Frye; K.M.,Dimitrov; A.K.,Swinford; A.C.,Thompson; K.R.,Snevik; D.L.,Suarez; E.,Spackman; S.M.,Lakin; S.,C; K.R.,Johnson; A.L.,Baker; Robbe-S.,Austerman; M.K.,Torchetti; Anderson,T.K.
A/chicken/Michigan/24_010308-007/2024	EPI_ISL_19094489	2024-04-06	United States Department of Agriculture, Agricultural Research Service, National Animal Disease Center	United States Department of Agriculture, Agricultural Research Service, National Animal Disease Center	T.,Nguyen; C.,Hutter; A.,Markin; M.,Thomas; K.,Lantz; M.L.,Killian; G.M.,Janzen; S.,Vijendran; S.,Wagle; B.,Inderski; D.R.,Magstadt; G.,Li; D.G.,Diel; E.A.,Frye; K.M.,Dimitrov; A.K.,Swinford; A.C.,Thompson; K.R.,Snevik; D.L.,Suarez; E.,Spackman; S.M.,Lakin; S.,C; K.R.,Johnson; A.L.,Baker; Robbe-S.,Austerman; M.K.,Torchetti; Anderson,T.K.
A/chicken/Michigan/24_010308-012/2024	EPI_ISL_19094488	2024-04-06	United States Department of Agriculture, Agricultural Research Service, National Animal Disease Center	United States Department of Agriculture, Agricultural Research Service, National Animal Disease Center	T.,Nguyen; C.,Hutter; A.,Markin; M.,Thomas; K.,Lantz; M.L.,Killian; G.M.,Janzen; S.,Vijendran; S.,Wagle; B.,Inderski; D.R.,Magstadt; G.,Li; D.G.,Diel; E.A.,Frye; K.M.,Dimitrov; A.K.,Swinford; A.C.,Thompson; K.R.,Snevik; D.L.,Suarez; E.,Spackman; S.M.,Lakin; S.,C; K.R.,Johnson; A.L.,Baker; Robbe-S.,Austerman; M.K.,Torchetti; Anderson,T.K.
A/chicken/Texas/24_007264-001/2024	EPI_ISL_19094484	2024-03-07	United States Department of Agriculture, Agricultural Research Service, National Animal Disease Center	United States Department of Agriculture, Agricultural Research Service, National Animal Disease Center	T.,Nguyen; C.,Hutter; A.,Markin; M.,Thomas; K.,Lantz; M.L.,Killian; G.M.,Janzen; S.,Vijendran; S.,Wagle; B.,Inderski; D.R.,Magstadt; G.,Li; D.G.,Diel; E.A.,Frye; K.M.,Dimitrov; A.K.,Swinford; A.C.,Thompson; K.R.,Snevik; D.L.,Suarez; E.,Spackman; S.M.,Lakin; S.,C; K.R.,Johnson; A.L.,Baker; Robbe-S.,Austerman; M.K.,Torchetti; Anderson,T.K.
A/chicken/Texas/24_007264-003/2024	EPI_ISL_19094483	2024-03-07	United States Department of Agriculture, Agricultural Research Service, National Animal Disease Center	United States Department of Agriculture, Agricultural Research Service, National Animal Disease Center	T.,Nguyen; C.,Hutter; A.,Markin; M.,Thomas; K.,Lantz; M.L.,Killian; G.M.,Janzen; S.,Vijendran; S.,Wagle; B.,Inderski; D.R.,Magstadt; G.,Li; D.G.,Diel; E.A.,Frye; K.M.,Dimitrov; A.K.,Swinford; A.C.,Thompson; K.R.,Snevik; D.L.,Suarez; E.,Spackman; S.M.,Lakin; S.,C; K.R.,Johnson; A.L.,Baker; Robbe-S.,Austerman; M.K.,Torchetti; Anderson,T.K.
A/chicken/USA/000727-001/2025	EPI_ISL_19705450	2025	USDA, APHIS, Veterinary Services, Diagnostic Virology Laboratory, National Veterinary Services Laboratories		Thao-Quyen Nguyen, Carl Hutter, Alexey Markin, Megan Thomas, Kristina Lantz, Mary Lea Killian, Garrett M. Janzen, Sriram Vijendran, Sanket Wagle, Blake Inderski, Drew R. Magstadt, Ganwu Li, Diego G. Die, Elisha Anna Frye, Kiril M. Dimitrov, Amy K. Swinford, Alexis C. Thompson, Kevin R. Snevik, David L. Suarez, Erica Spackman, Steven M. Lakin, Sara C.Ahola, Kammy R. Johnson, Amy L. Baker, Suelee R…
A/chicken/USA/000003-001/2025	EPI_ISL_19672109	2025	USDA, APHIS, Veterinary Services, Diagnostic Virology Laboratory, National Veterinary Services Laboratories		Thao-Quyen Nguyen, Carl Hutter, Alexey Markin, Megan Thomas, Kristina Lantz, Mary Lea Killian, Garrett M. Janzen, Sriram Vijendran, Sanket Wagle, Blake Inderski, Drew R. Magstadt, Ganwu Li, Diego G. Die, Elisha Anna Frye, Kiril M. Dimitrov, Amy K. Swinford, Alexis C. Thompson, Kevin R. Snevik, David L. Suarez, Erica Spackman, Steven M. Lakin, Sara C.Ahola, Kammy R. Johnson, Amy L. Baker, Suelee R…
A/chicken/USA/000135-002/2025	EPI_ISL_19672099	2025	USDA, APHIS, Veterinary Services, Diagnostic Virology Laboratory, National Veterinary Services Laboratories		Thao-Quyen Nguyen, Carl Hutter, Alexey Markin, Megan Thomas, Kristina Lantz, Mary Lea Killian, Garrett M. Janzen, Sriram Vijendran, Sanket Wagle, Blake Inderski, Drew R. Magstadt, Ganwu Li, Diego G. Die, Elisha Anna Frye, Kiril M. Dimitrov, Amy K. Swinford, Alexis C. Thompson, Kevin R. Snevik, David L. Suarez, Erica Spackman, Steven M. Lakin, Sara C.Ahola, Kammy R. Johnson, Amy L. Baker, Suelee R…
A/chicken/USA/000136-003/2025	EPI_ISL_19672098	2025	USDA, APHIS, Veterinary Services, Diagnostic Virology Laboratory, National Veterinary Services Laboratories		Thao-Quyen Nguyen, Carl Hutter, Alexey Markin, Megan Thomas, Kristina Lantz, Mary Lea Killian, Garrett M. Janzen, Sriram Vijendran, Sanket Wagle, Blake Inderski, Drew R. Magstadt, Ganwu Li, Diego G. Die, Elisha Anna Frye, Kiril M. Dimitrov, Amy K. Swinford, Alexis C. Thompson, Kevin R. Snevik, David L. Suarez, Erica Spackman, Steven M. Lakin, Sara C.Ahola, Kammy R. Johnson, Amy L. Baker, Suelee R…
A/chicken/USA/000137-004/2025	EPI_ISL_19672097	2025	USDA, APHIS, Veterinary Services, Diagnostic Virology Laboratory, National Veterinary Services Laboratories		Thao-Quyen Nguyen, Carl Hutter, Alexey Markin, Megan Thomas, Kristina Lantz, Mary Lea Killian, Garrett M. Janzen, Sriram Vijendran, Sanket Wagle, Blake Inderski, Drew R. Magstadt, Ganwu Li, Diego G. Die, Elisha Anna Frye, Kiril M. Dimitrov, Amy K. Swinford, Alexis C. Thompson, Kevin R. Snevik, David L. Suarez, Erica Spackman, Steven M. Lakin, Sara C.Ahola, Kammy R. Johnson, Amy L. Baker, Suelee R…
A/chicken/USA/000046-001/2025	EPI_ISL_19672047	2025	USDA, APHIS, Veterinary Services, Diagnostic Virology Laboratory, National Veterinary Services Laboratories		Thao-Quyen Nguyen, Carl Hutter, Alexey Markin, Megan Thomas, Kristina Lantz, Mary Lea Killian, Garrett M. Janzen, Sriram Vijendran, Sanket Wagle, Blake Inderski, Drew R. Magstadt, Ganwu Li, Diego G. Die, Elisha Anna Frye, Kiril M. Dimitrov, Amy K. Swinford, Alexis C. Thompson, Kevin R. Snevik, David L. Suarez, Erica Spackman, Steven M. Lakin, Sara C.Ahola, Kammy R. Johnson, Amy L. Baker, Suelee R…
A/chicken/USA/000046-002/2025	EPI_ISL_19672045	2025	USDA, APHIS, Veterinary Services, Diagnostic Virology Laboratory, National Veterinary Services Laboratories		Thao-Quyen Nguyen, Carl Hutter, Alexey Markin, Megan Thomas, Kristina Lantz, Mary Lea Killian, Garrett M. Janzen, Sriram Vijendran, Sanket Wagle, Blake Inderski, Drew R. Magstadt, Ganwu Li, Diego G. Die, Elisha Anna Frye, Kiril M. Dimitrov, Amy K. Swinford, Alexis C. Thompson, Kevin R. Snevik, David L. Suarez, Erica Spackman, Steven M. Lakin, Sara C.Ahola, Kammy R. Johnson, Amy L. Baker, Suelee R…
A/chicken/USA/000046-003/2025	EPI_ISL_19672044	2025	USDA, APHIS, Veterinary Services, Diagnostic Virology Laboratory, National Veterinary Services Laboratories		Thao-Quyen Nguyen, Carl Hutter, Alexey Markin, Megan Thomas, Kristina Lantz, Mary Lea Killian, Garrett M. Janzen, Sriram Vijendran, Sanket Wagle, Blake Inderski, Drew R. Magstadt, Ganwu Li, Diego G. Die, Elisha Anna Frye, Kiril M. Dimitrov, Amy K. Swinford, Alexis C. Thompson, Kevin R. Snevik, David L. Suarez, Erica Spackman, Steven M. Lakin, Sara C.Ahola, Kammy R. Johnson, Amy L. Baker, Suelee R…
A/chicken/USA/000135-004/2025	EPI_ISL_19672037	2025	USDA, APHIS, Veterinary Services, Diagnostic Virology Laboratory, National Veterinary Services Laboratories		Thao-Quyen Nguyen, Carl Hutter, Alexey Markin, Megan Thomas, Kristina Lantz, Mary Lea Killian, Garrett M. Janzen, Sriram Vijendran, Sanket Wagle, Blake Inderski, Drew R. Magstadt, Ganwu Li, Diego G. Die, Elisha Anna Frye, Kiril M. Dimitrov, Amy K. Swinford, Alexis C. Thompson, Kevin R. Snevik, David L. Suarez, Erica Spackman, Steven M. Lakin, Sara C.Ahola, Kammy R. Johnson, Amy L. Baker, Suelee R…
A/chicken/USA/000137-001/2025	EPI_ISL_19672036	2025	USDA, APHIS, Veterinary Services, Diagnostic Virology Laboratory, National Veterinary Services Laboratories		Thao-Quyen Nguyen, Carl Hutter, Alexey Markin, Megan Thomas, Kristina Lantz, Mary Lea Killian, Garrett M. Janzen, Sriram Vijendran, Sanket Wagle, Blake Inderski, Drew R. Magstadt, Ganwu Li, Diego G. Die, Elisha Anna Frye, Kiril M. Dimitrov, Amy K. Swinford, Alexis C. Thompson, Kevin R. Snevik, David L. Suarez, Erica Spackman, Steven M. Lakin, Sara C.Ahola, Kammy R. Johnson, Amy L. Baker, Suelee R…
A/chicken/California/24-034727-002-R/2024	EPI_ISL_19650198	2024-11-13	USDA, APHIS, Veterinary Services, Diagnostic Virology Laboratory, National Veterinary Services Laboratories		Aufderhar,M., Franzen,K., Killian,M., Lantz,K., Stuber,T., Hicks,J., Norris,C. and Lakin,S.
A/chicken/USA/24-031078-001/2024	EPI_ISL_19532227	2024-10-18	USDA, APHIS, Veterinary Services, Diagnostic Virology Laboratory, National Veterinary Services Laboratories		Aufderhar,M., Franzen,K., Killian,M., Lantz,K., Stuber,T., Hicks,J., Norris,C. and Lakin,S.
A/chicken/USA/24-031666-001/2024	EPI_ISL_19532190	2024-10-25	USDA, APHIS, Veterinary Services, Diagnostic Virology Laboratory, National Veterinary Services Laboratories		Aufderhar,M., Franzen,K., Killian,M., Lantz,K., Stuber,T., Hicks,J., Norris,C. and Lakin,S.
A/chicken/USA/24-031666-002/2024	EPI_ISL_19532188	2024-10-25	USDA, APHIS, Veterinary Services, Diagnostic Virology Laboratory, National Veterinary Services Laboratories		Aufderhar,M., Franzen,K., Killian,M., Lantz,K., Stuber,T., Hicks,J., Norris,C. and Lakin,S.
A/chicken/USA/24-031666-003/2024	EPI_ISL_19532187	2024-10-25	USDA, APHIS, Veterinary Services, Diagnostic Virology Laboratory, National Veterinary Services Laboratories		Aufderhar,M., Franzen,K., Killian,M., Lantz,K., Stuber,T., Hicks,J., Norris,C. and Lakin,S.
A/chicken/USA/24-031667-001/2024	EPI_ISL_19532186	2024-10-25	USDA, APHIS, Veterinary Services, Diagnostic Virology Laboratory, National Veterinary Services Laboratories		Aufderhar,M., Franzen,K., Killian,M., Lantz,K., Stuber,T., Hicks,J., Norris,C. and Lakin,S.
A/chicken/USA/24-031667-002/2024	EPI_ISL_19532185	2024-10-25	USDA, APHIS, Veterinary Services, Diagnostic Virology Laboratory, National Veterinary Services Laboratories		Aufderhar,M., Franzen,K., Killian,M., Lantz,K., Stuber,T., Hicks,J., Norris,C. and Lakin,S.
A/chicken/USA/24-031667-003/2024	EPI_ISL_19532184	2024-10-25	USDA, APHIS, Veterinary Services, Diagnostic Virology Laboratory, National Veterinary Services Laboratories		Aufderhar,M., Franzen,K., Killian,M., Lantz,K., Stuber,T., Hicks,J., Norris,C. and Lakin,S.
A/chicken/USA/24-031862-001/2024	EPI_ISL_19532183	2024-10-27	USDA, APHIS, Veterinary Services, Diagnostic Virology Laboratory, National Veterinary Services Laboratories		Aufderhar,M., Franzen,K., Killian,M., Lantz,K., Stuber,T., Hicks,J., Norris,C. and Lakin,S.
A/chicken/USA/24-031166-001/2024	EPI_ISL_19532173	2024-10-17	USDA, APHIS, Veterinary Services, Diagnostic Virology Laboratory, National Veterinary Services Laboratories		Aufderhar,M., Franzen,K., Killian,M., Lantz,K., Stuber,T., Hicks,J., Norris,C. and Lakin,S.
A/chicken/USA/24-031166-002/2024	EPI_ISL_19532172	2024-10-17	USDA, APHIS, Veterinary Services, Diagnostic Virology Laboratory, National Veterinary Services Laboratories		Aufderhar,M., Franzen,K., Killian,M., Lantz,K., Stuber,T., Hicks,J., Norris,C. and Lakin,S.
A/chicken/USA/24-031862-002/2024	EPI_ISL_19532150	2024-10-27	USDA, APHIS, Veterinary Services, Diagnostic Virology Laboratory, National Veterinary Services Laboratories		Aufderhar,M., Franzen,K., Killian,M., Lantz,K., Stuber,T., Hicks,J., Norris,C. and Lakin,S.
A/chicken/USA/24-031862-003/2024	EPI_ISL_19532149	2024-10-27	USDA, APHIS, Veterinary Services, Diagnostic Virology Laboratory, National Veterinary Services Laboratories		Aufderhar,M., Franzen,K., Killian,M., Lantz,K., Stuber,T., Hicks,J., Norris,C. and Lakin,S.
A/chicken/USA/24-031863-001/2024	EPI_ISL_19532148	2024-10-23	USDA, APHIS, Veterinary Services, Diagnostic Virology Laboratory, National Veterinary Services Laboratories		Aufderhar,M., Franzen,K., Killian,M., Lantz,K., Stuber,T., Hicks,J., Norris,C. and Lakin,S.
A/chicken/USA/24-030010-001/2024	EPI_ISL_19506074	2024-10-11	USDA, APHIS, Veterinary Services, Diagnostic Virology Laboratory, National Veterinary Services Laboratories		Aufderhar,M., Franzen,K., Killian,M., Lantz,K., Stuber,T., Hicks,J., Norris,C. and Lakin,S.
A/chicken/USA/24-030010-002/2024	EPI_ISL_19506073	2024-10-11	USDA, APHIS, Veterinary Services, Diagnostic Virology Laboratory, National Veterinary Services Laboratories		Aufderhar,M., Franzen,K., Killian,M., Lantz,K., Stuber,T., Hicks,J., Norris,C. and Lakin,S.
A/chicken/USA/24-028747-001/2024	EPI_ISL_19488066	2024-09-30	USDA, APHIS, Veterinary Services, Diagnostic Virology Laboratory, National Veterinary Services Laboratories		Aufderhar,M., Franzen,K., Killian,M., Lantz,K., Stuber,T., Hicks,J., Norris,C. and Lakin,S.
A/chicken/USA/24-028747-003/2024	EPI_ISL_19488055	2024-09-30	USDA, APHIS, Veterinary Services, Diagnostic Virology Laboratory, National Veterinary Services Laboratories		Aufderhar,M., Franzen,K., Killian,M., Lantz,K., Stuber,T., Hicks,J., Norris,C. and Lakin,S.
A/chicken/Colorado/24-020796-001/2024	EPI_ISL_19326268	2024-07-13	USDA, APHIS, Veterinary Services, Diagnostic Virology Laboratory, National Veterinary Services Laboratories		Aufderhar,M., Franzen,K., Killian,M., Lantz,K., Stuber,T., Hicks,J., Norris,C. and Lakin,S.
A/chicken/Colorado/24-020796-002/2024	EPI_ISL_19326267	2024-07-13	USDA, APHIS, Veterinary Services, Diagnostic Virology Laboratory, National Veterinary Services Laboratories		Aufderhar,M., Franzen,K., Killian,M., Lantz,K., Stuber,T., Hicks,J., Norris,C. and Lakin,S.
A/chicken/Colorado/24-020796-004/2024	EPI_ISL_19326266	2024-07-13	USDA, APHIS, Veterinary Services, Diagnostic Virology Laboratory, National Veterinary Services Laboratories		Aufderhar,M., Franzen,K., Killian,M., Lantz,K., Stuber,T., Hicks,J., Norris,C. and Lakin,S.
A/chicken/Colorado/24-020796-007/2024	EPI_ISL_19326265	2024-07-13	USDA, APHIS, Veterinary Services, Diagnostic Virology Laboratory, National Veterinary Services Laboratories		Aufderhar,M., Franzen,K., Killian,M., Lantz,K., Stuber,T., Hicks,J., Norris,C. and Lakin,S.
A/chicken/Colorado/24-020796-008/2024	EPI_ISL_19326264	2024-07-13	USDA, APHIS, Veterinary Services, Diagnostic Virology Laboratory, National Veterinary Services Laboratories		Aufderhar,M., Franzen,K., Killian,M., Lantz,K., Stuber,T., Hicks,J., Norris,C. and Lakin,S.
A/chicken/Colorado/24-020796-009/2024	EPI_ISL_19326263	2024-07-15	USDA, APHIS, Veterinary Services, Diagnostic Virology Laboratory, National Veterinary Services Laboratories		Aufderhar,M., Franzen,K., Killian,M., Lantz,K., Stuber,T., Hicks,J., Norris,C. and Lakin,S.
A/chicken/Colorado/24-020796-010/2024	EPI_ISL_19326262	2024-07-15	USDA, APHIS, Veterinary Services, Diagnostic Virology Laboratory, National Veterinary Services Laboratories		Aufderhar,M., Franzen,K., Killian,M., Lantz,K., Stuber,T., Hicks,J., Norris,C. and Lakin,S.
A/chicken/Colorado/24-021247-001/2024	EPI_ISL_19326260	2024-07-19	USDA, APHIS, Veterinary Services, Diagnostic Virology Laboratory, National Veterinary Services Laboratories		Aufderhar,M., Franzen,K., Killian,M., Lantz,K., Stuber,T., Hicks,J., Norris,C. and Lakin,S.
A/chicken/Colorado/24-021247-002/2024	EPI_ISL_19326259	2024-07-19	USDA, APHIS, Veterinary Services, Diagnostic Virology Laboratory, National Veterinary Services Laboratories		Aufderhar,M., Franzen,K., Killian,M., Lantz,K., Stuber,T., Hicks,J., Norris,C. and Lakin,S.
A/chicken/Colorado/24-020796-003/2024	EPI_ISL_19326251	2024-07-13	USDA, APHIS, Veterinary Services, Diagnostic Virology Laboratory, National Veterinary Services Laboratories		Aufderhar,M., Franzen,K., Killian,M., Lantz,K., Stuber,T., Hicks,J., Norris,C. and Lakin,S.
A/chicken/Colorado/24-020796-005/2024	EPI_ISL_19326250	2024-07-13	USDA, APHIS, Veterinary Services, Diagnostic Virology Laboratory, National Veterinary Services Laboratories		Aufderhar,M., Franzen,K., Killian,M., Lantz,K., Stuber,T., Hicks,J., Norris,C. and Lakin,S.
A/chicken/Colorado/24-020796-006/2024	EPI_ISL_19326249	2024-07-13	USDA, APHIS, Veterinary Services, Diagnostic Virology Laboratory, National Veterinary Services Laboratories		Aufderhar,M., Franzen,K., Killian,M., Lantz,K., Stuber,T., Hicks,J., Norris,C. and Lakin,S.
A/chicken/Colorado/24-020285-001/2024	EPI_ISL_19307302	2024-07-11	USDA, APHIS, Veterinary Services, Diagnostic Virology Laboratory, National Veterinary Services Laboratories		Aufderhar,M., Franzen,K., Killian,M., Lantz,K., Stuber,T., Hicks,J., Norris,C. and Lakin,S.
A/chicken/Colorado/24-020285-002/2024	EPI_ISL_19307301	2024-07-11	USDA, APHIS, Veterinary Services, Diagnostic Virology Laboratory, National Veterinary Services Laboratories		Aufderhar,M., Franzen,K., Killian,M., Lantz,K., Stuber,T., Hicks,J., Norris,C. and Lakin,S.
A/chicken/Colorado/24-020285-003/2024	EPI_ISL_19307300	2024-07-11	USDA, APHIS, Veterinary Services, Diagnostic Virology Laboratory, National Veterinary Services Laboratories		Aufderhar,M., Franzen,K., Killian,M., Lantz,K., Stuber,T., Hicks,J., Norris,C. and Lakin,S.
A/chicken/Colorado/24-020285-004/2024	EPI_ISL_19307299	2024-07-11	USDA, APHIS, Veterinary Services, Diagnostic Virology Laboratory, National Veterinary Services Laboratories		Aufderhar,M., Franzen,K., Killian,M., Lantz,K., Stuber,T., Hicks,J., Norris,C. and Lakin,S.
A/chicken/Colorado/24-020285-005/2024	EPI_ISL_19307298	2024-07-11	USDA, APHIS, Veterinary Services, Diagnostic Virology Laboratory, National Veterinary Services Laboratories		Aufderhar,M., Franzen,K., Killian,M., Lantz,K., Stuber,T., Hicks,J., Norris,C. and Lakin,S.
A/chicken/Colorado/24-020285-006/2024	EPI_ISL_19307297	2024-07-11	USDA, APHIS, Veterinary Services, Diagnostic Virology Laboratory, National Veterinary Services Laboratories		Aufderhar,M., Franzen,K., Killian,M., Lantz,K., Stuber,T., Hicks,J., Norris,C. and Lakin,S.
A/chicken/Colorado/24-020285-007/2024	EPI_ISL_19307296	2024-07-11	USDA, APHIS, Veterinary Services, Diagnostic Virology Laboratory, National Veterinary Services Laboratories		Aufderhar,M., Franzen,K., Killian,M., Lantz,K., Stuber,T., Hicks,J., Norris,C. and Lakin,S.
A/chicken/Colorado/24-020285-008/2024	EPI_ISL_19307294	2024-07-11	USDA, APHIS, Veterinary Services, Diagnostic Virology Laboratory, National Veterinary Services Laboratories		Aufderhar,M., Franzen,K., Killian,M., Lantz,K., Stuber,T., Hicks,J., Norris,C. and Lakin,S.
A/chicken/Colorado/24-020285-009/2024	EPI_ISL_19307293	2024-07-11	USDA, APHIS, Veterinary Services, Diagnostic Virology Laboratory, National Veterinary Services Laboratories		Aufderhar,M., Franzen,K., Killian,M., Lantz,K., Stuber,T., Hicks,J., Norris,C. and Lakin,S.
A/chicken/Colorado/24-020285-010/2024	EPI_ISL_19307292	2024-07-11	USDA, APHIS, Veterinary Services, Diagnostic Virology Laboratory, National Veterinary Services Laboratories		Aufderhar,M., Franzen,K., Killian,M., Lantz,K., Stuber,T., Hicks,J., Norris,C. and Lakin,S.
A/chicken/Colorado/24-020285-011/2024	EPI_ISL_19307291	2024-07-11	USDA, APHIS, Veterinary Services, Diagnostic Virology Laboratory, National Veterinary Services Laboratories		Aufderhar,M., Franzen,K., Killian,M., Lantz,K., Stuber,T., Hicks,J., Norris,C. and Lakin,S.
A/chicken/Colorado/24-020285-012/2024	EPI_ISL_19307290	2024-07-11	USDA, APHIS, Veterinary Services, Diagnostic Virology Laboratory, National Veterinary Services Laboratories		Aufderhar,M., Franzen,K., Killian,M., Lantz,K., Stuber,T., Hicks,J., Norris,C. and Lakin,S.
A/chicken/Colorado/24-020714-002/2024	EPI_ISL_19307275	2024-07-14	USDA, APHIS, Veterinary Services, Diagnostic Virology Laboratory, National Veterinary Services Laboratories		Aufderhar,M., Franzen,K., Killian,M., Lantz,K., Stuber,T., Hicks,J., Norris,C. and Lakin,S.
A/chicken/Colorado/24-020798-001/2024	EPI_ISL_19307260	2024-07-17	USDA, APHIS, Veterinary Services, Diagnostic Virology Laboratory, National Veterinary Services Laboratories		Aufderhar,M., Franzen,K., Killian,M., Lantz,K., Stuber,T., Hicks,J., Norris,C. and Lakin,S.
A/chicken/Idaho/24-019884-002/2024	EPI_ISL_19289588	2024-07-09	USDA, APHIS, Veterinary Services, Diagnostic Virology Laboratory, National Veterinary Services Laboratories		Aufderhar,M., Franzen,K., Killian,M., Lantz,K., Stuber,T., Hicks,J., Norris,C. and Lakin,S.
A/chicken/Colorado/24-020282-001/2024	EPI_ISL_19289560	2024-07-14	USDA, APHIS, Veterinary Services, Diagnostic Virology Laboratory, National Veterinary Services Laboratories		Aufderhar,M., Franzen,K., Killian,M., Lantz,K., Stuber,T., Hicks,J., Norris,C. and Lakin,S.
A/chicken/Colorado/24-020282-002/2024	EPI_ISL_19289559	2024-07-14	USDA, APHIS, Veterinary Services, Diagnostic Virology Laboratory, National Veterinary Services Laboratories		Aufderhar,M., Franzen,K., Killian,M., Lantz,K., Stuber,T., Hicks,J., Norris,C. and Lakin,S.
A/chicken/Colorado/24-020282-003/2024	EPI_ISL_19289558	2024-07-14	USDA, APHIS, Veterinary Services, Diagnostic Virology Laboratory, National Veterinary Services Laboratories		Aufderhar,M., Franzen,K., Killian,M., Lantz,K., Stuber,T., Hicks,J., Norris,C. and Lakin,S.
A/chicken/Colorado/24-020282-004/2024	EPI_ISL_19289556	2024-07-14	USDA, APHIS, Veterinary Services, Diagnostic Virology Laboratory, National Veterinary Services Laboratories		Aufderhar,M., Franzen,K., Killian,M., Lantz,K., Stuber,T., Hicks,J., Norris,C. and Lakin,S.
A/chicken/Michigan/24-013788-004/2024	EPI_ISL_19286161	2024-05-08	USDA, APHIS, Veterinary Services, Diagnostic Virology Laboratory, National Veterinary Services Laboratories		Aufderhar,M., Franzen,K., Killian,M.L., Lantz,K., Stuber,T., Hicks,J., Norris,C. and Lakin,S.
A/chicken/Michigan/24-013788-002/2024	EPI_ISL_19286160	2024-05-08	USDA, APHIS, Veterinary Services, Diagnostic Virology Laboratory, National Veterinary Services Laboratories		Aufderhar,M., Franzen,K., Killian,M.L., Lantz,K., Stuber,T., Hicks,J., Norris,C. and Lakin,S.
A/chicken/Colorado/24-019377-001/2024	EPI_ISL_19272820	2024-07-04	USDA, APHIS, Veterinary Services, Diagnostic Virology Laboratory, National Veterinary Services Laboratories		Aufderhar,M., Franzen,K., Killian,M., Lantz,K., Stuber,T., Hicks,J., Norris,C. and Lakin,S.
A/chicken/Colorado/24-019377-002/2024	EPI_ISL_19272819	2024-07-04	USDA, APHIS, Veterinary Services, Diagnostic Virology Laboratory, National Veterinary Services Laboratories		Aufderhar,M., Franzen,K., Killian,M., Lantz,K., Stuber,T., Hicks,J., Norris,C. and Lakin,S.
A/chicken/Texas/24-009654-001/2024	EPI_ISL_19270740	2024-03-21	USDA, APHIS, Veterinary Services, Diagnostic Virology Laboratory, National Veterinary Services Laboratories		Aufderhar,M., Franzen,K., Killian,M., Lantz,K., Stuber,T., Hicks,J., Norris,C. and Lakin,S.
A/chicken/Minnesota/24-014761-001/2024	EPI_ISL_19270650	2024-05-18	USDA, APHIS, Veterinary Services, Diagnostic Virology Laboratory, National Veterinary Services Laboratories		Aufderhar,M., Franzen,K., Killian,M., Lantz,K., Stuber,T., Hicks,J., Norris,C. and Lakin,S.
A/chicken/Minnesota/24-014686-001/2024	EPI_ISL_19270647	2024-05-15	USDA, APHIS, Veterinary Services, Diagnostic Virology Laboratory, National Veterinary Services Laboratories		Aufderhar,M., Franzen,K., Killian,M., Lantz,K., Stuber,T., Hicks,J., Norris,C. and Lakin,S.
A/chicken/Colorado/24-018507-001/2024	EPI_ISL_19260343	2024-06-21	USDA, APHIS, Veterinary Services, Diagnostic Virology Laboratory, National Veterinary Services Laboratories		Hicks,J.A., Stuber,T., Norris,C., Lakin,S., Killian,M.L., Franzen,K. and Aufderhar,M.
A/chicken/Colorado/24-018507-002/2024	EPI_ISL_19260342	2024-06-21	USDA, APHIS, Veterinary Services, Diagnostic Virology Laboratory, National Veterinary Services Laboratories		Hicks,J.A., Stuber,T., Norris,C., Lakin,S., Killian,M.L., Franzen,K. and Aufderhar,M.
A/chicken/Colorado/24-018507-004/2024	EPI_ISL_19260341	2024-06-21	USDA, APHIS, Veterinary Services, Diagnostic Virology Laboratory, National Veterinary Services Laboratories		Hicks,J.A., Stuber,T., Norris,C., Lakin,S., Killian,M.L., Franzen,K. and Aufderhar,M.
A/chicken/Minnesota/24-018153-002/2024	EPI_ISL_19260316	2024-06-20	USDA, APHIS, Veterinary Services, Diagnostic Virology Laboratory, National Veterinary Services Laboratories		Hicks,J.A., Stuber,T., Norris,C., Lakin,S., Killian,M.L., Franzen,K. and Aufderhar,M.
A/chicken/Minnesota/24-018153-004/2024	EPI_ISL_19260314	2024-06-20	USDA, APHIS, Veterinary Services, Diagnostic Virology Laboratory, National Veterinary Services Laboratories		Hicks,J.A., Stuber,T., Norris,C., Lakin,S., Killian,M.L., Franzen,K. and Aufderhar,M.
A/chicken/Colorado/24-018507-003/2024	EPI_ISL_19260288	2024-06-21	USDA, APHIS, Veterinary Services, Diagnostic Virology Laboratory, National Veterinary Services Laboratories		Hicks,J.A., Stuber,T., Norris,C., Lakin,S., Killian,M.L., Franzen,K. and Aufderhar,M.
A/chicken/Idaho/24-016669-001/2024	EPI_ISL_19228482	2024-06-04	USDA, APHIS, Veterinary Services, Diagnostic Virology Laboratory, National Veterinary Services Laboratories		Norris,C., Tod,S., Jessica,H., Matthew,A., Kerrie,F., Mary,K., Steven,L. and Kris,L.
A/chicken/Texas/24-008355-004/2024	EPI_ISL_19228458	2024-03-16	USDA, APHIS, Veterinary Services, Diagnostic Virology Laboratory, National Veterinary Services Laboratories		Aufderhar,M., Franzen,K., Killian,M., Lantz,K., Stuber,T., Hicks,J., Norris,C. and Lakin,S.
A/chicken/Texas/24-008355-005/2024	EPI_ISL_19228455	2024-03-16	USDA, APHIS, Veterinary Services, Diagnostic Virology Laboratory, National Veterinary Services Laboratories		Aufderhar,M., Franzen,K., Killian,M., Lantz,K., Stuber,T., Hicks,J., Norris,C. and Lakin,S.
A/chicken/Texas/24-008355-001/2024	EPI_ISL_19228449	2024-03-16	USDA, APHIS, Veterinary Services, Diagnostic Virology Laboratory, National Veterinary Services Laboratories		Aufderhar,M., Franzen,K., Killian,M., Lantz,K., Stuber,T., Hicks,J., Norris,C. and Lakin,S.
A/chicken/Texas/24-008355-002/2024	EPI_ISL_19228447	2024-03-16	USDA, APHIS, Veterinary Services, Diagnostic Virology Laboratory, National Veterinary Services Laboratories		Aufderhar,M., Franzen,K., Killian,M., Lantz,K., Stuber,T., Hicks,J., Norris,C. and Lakin,S.
A/chicken/Texas/24-008355-003/2024	EPI_ISL_19228246	2024-03-16	USDA, APHIS, Veterinary Services, Diagnostic Virology Laboratory, National Veterinary Services Laboratories		Aufderhar,M., Franzen,K., Killian,M., Lantz,K., Stuber,T., Hicks,J., Norris,C. and Lakin,S.
A/chicken/Michigan/24-010651-001/2024	EPI_ISL_19228215	2024-04-09	USDA, APHIS, Veterinary Services, Diagnostic Virology Laboratory, National Veterinary Services Laboratories		Aufderhar,M., Franzen,K., Killian,M.L., Lantz,K., Stuber,T., Hicks,J., Norris,C. and Lakin,S.
A/chicken/New Mexico/24-010832-001/2024	EPI_ISL_19227539	2024-04-10	USDA, APHIS, Veterinary Services, Diagnostic Virology Laboratory, National Veterinary Services Laboratories		Aufderhar,M., Franzen,K., Killian,M., Lantz,K., Stuber,T., Hicks,J., Norris,C. and Lakin,S.
A/chicken/New Mexico/24-010947-003/2024	EPI_ISL_19227532	2024-04-12	USDA, APHIS, Veterinary Services, Diagnostic Virology Laboratory, National Veterinary Services Laboratories		Aufderhar,M., Franzen,K., Killian,M., Lantz,K., Stuber,T., Hicks,J., Norris,C. and Lakin,S.
A/chicken/New Mexico/24-010947-006/2024	EPI_ISL_19227531	2024-04-12	USDA, APHIS, Veterinary Services, Diagnostic Virology Laboratory, National Veterinary Services Laboratories		Aufderhar,M., Franzen,K., Killian,M., Lantz,K., Stuber,T., Hicks,J., Norris,C. and Lakin,S.
A/chicken/Michigan/24-011062-010/2024	EPI_ISL_19227529	2024-04-12	USDA, APHIS, Veterinary Services, Diagnostic Virology Laboratory, National Veterinary Services Laboratories		Aufderhar,M., Franzen,K., Killian,M.L., Lantz,K., Stuber,T., Hicks,J., Norris,C. and Lakin,S.
A/chicken/New Mexico/24-011263-001/2024	EPI_ISL_19227519	2024-04-15	USDA, APHIS, Veterinary Services, Diagnostic Virology Laboratory, National Veterinary Services Laboratories		Aufderhar,M., Franzen,K., Killian,M., Lantz,K., Stuber,T., Hicks,J., Norris,C. and Lakin,S.
A/chicken/New Mexico/24-011263-002/2024	EPI_ISL_19227518	2024-04-15	USDA, APHIS, Veterinary Services, Diagnostic Virology Laboratory, National Veterinary Services Laboratories		Aufderhar,M., Franzen,K., Killian,M., Lantz,K., Stuber,T., Hicks,J., Norris,C. and Lakin,S.
A/chicken/New Mexico/24-011263-003/2024	EPI_ISL_19227517	2024-04-15	USDA, APHIS, Veterinary Services, Diagnostic Virology Laboratory, National Veterinary Services Laboratories		Aufderhar,M., Franzen,K., Killian,M., Lantz,K., Stuber,T., Hicks,J., Norris,C. and Lakin,S.
A/chicken/Idaho/24-012234-002/2024	EPI_ISL_19227504	2024-04-10	USDA, APHIS, Veterinary Services, Diagnostic Virology Laboratory, National Veterinary Services Laboratories		Aufderhar,M., Franzen,K., Killian,M., Lantz,K., Stuber,T., Hicks,J., Norris,C. and Lakin,S.
A/chicken/Idaho/24-013706-001/2024	EPI_ISL_19227407	2024-05-07	USDA, APHIS, Veterinary Services, Diagnostic Virology Laboratory, National Veterinary Services Laboratories		Aufderhar,M., Franzen,K., Killian,M., Lantz,K., Stuber,T., Hicks,J., Norris,C. and Lakin,S.
A/chicken/Idaho/24-013706-002/2024	EPI_ISL_19227406	2024-05-07	USDA, APHIS, Veterinary Services, Diagnostic Virology Laboratory, National Veterinary Services Laboratories		Aufderhar,M., Franzen,K., Killian,M., Lantz,K., Stuber,T., Hicks,J., Norris,C. and Lakin,S.
A/chicken/Iowa/24-015328-001/2024	EPI_ISL_19227378	2024-05-27	USDA, APHIS, Veterinary Services, Diagnostic Virology Laboratory, National Veterinary Services Laboratories		Aufderhar,M., Franzen,K., Killian,M., Lantz,K., Stuber,T., Hicks,J., Norris,C. and Lakin,S.
A/chicken/Iowa/24-015328-002/2024	EPI_ISL_19227377	2024-05-27	USDA, APHIS, Veterinary Services, Diagnostic Virology Laboratory, National Veterinary Services Laboratories		Aufderhar,M., Franzen,K., Killian,M., Lantz,K., Stuber,T., Hicks,J., Norris,C. and Lakin,S.
A/chicken/Minnesota/24-014972-001/2024	EPI_ISL_19227355	2024-05-19	USDA, APHIS, Veterinary Services, Diagnostic Virology Laboratory, National Veterinary Services Laboratories		Aufderhar,M., Franzen,K., Killian,M.L., Lantz,K., Stuber,T., Hicks,J., Norris,C. and Lakin,S.
A/chicken/Minnesota/24-014972-003/2024	EPI_ISL_19227344	2024-05-19	USDA, APHIS, Veterinary Services, Diagnostic Virology Laboratory, National Veterinary Services Laboratories		Aufderhar,M., Franzen,K., Killian,M.L., Lantz,K., Stuber,T., Hicks,J., Norris,C. and Lakin,S.
A/chicken/Minnesota/24-014972-006/2024	EPI_ISL_19227322	2024-05-19	USDA, APHIS, Veterinary Services, Diagnostic Virology Laboratory, National Veterinary Services Laboratories		Aufderhar,M., Franzen,K., Killian,M.L., Lantz,K., Stuber,T., Hicks,J., Norris,C. and Lakin,S.
A/chicken/Minnesota/24-015550-001/2024	EPI_ISL_19227319	2024-05-21	USDA, APHIS, Veterinary Services, Diagnostic Virology Laboratory, National Veterinary Services Laboratories		Aufderhar,M., Franzen,K., Killian,M.L., Lantz,K., Stuber,T., Hicks,J., Norris,C. and Lakin,S.
A/chicken/Minnesota/24-015550-002/2024	EPI_ISL_19227318	2024-05-21	USDA, APHIS, Veterinary Services, Diagnostic Virology Laboratory, National Veterinary Services Laboratories		Aufderhar,M., Franzen,K., Killian,M.L., Lantz,K., Stuber,T., Hicks,J., Norris,C. and Lakin,S.
A/dairy cow/Texas/057377-24-18/2024	EPI_ISL_19155847	2024-03-13	Cornell University	Cornell University
A/dairy cow/Texas/057377-24-16/2024	EPI_ISL_19155846	2024-03-13	Cornell University	Cornell University
A/dairy cow/Texas/057377-24-14/2024	EPI_ISL_19155845	2024-03-13	Cornell University	Cornell University
A/dairy cow/Texas/057377-24-12/2024	EPI_ISL_19155844	2024-03-13	Cornell University	Cornell University
A/dairy cow/Texas/057377-24-11/2024	EPI_ISL_19155843	2024-03-13	Cornell University	Cornell University
A/dairy cow/Texas/057377-24-10/2024	EPI_ISL_19155842	2024-03-13	Cornell University	Cornell University
A/dairy cow/Ohio/084875-24-5/2024	EPI_ISL_19155841	2024-04-11	Cornell University	Cornell University
[truncated: 226 more rows]
